# Supplementary material for: A Practical Platform for Blood Biomarker Study by Using Global Gene Expression Profiling of Peripheral Whole Blood
Source: PLoS One. 2009 Apr 17;4(4):e5157. doi: 10.1371/journal.pone.0005157 (PMC2668177; doi:10.1371/journal.pone.0005157)
Supplement: Table S1 — (0.52 MB XLS) [file pone.0005157.s001.xls]

## Sheet: GlobinsupplementalONE.csv
Illumina ID	Gene Symbol	Gene Entrez Id	GRP 75th Percentile Pval	Non-GRP 25th Percentile Pval	Wilcoxon Pval
ILMN_100114	NA	NA	0.0304253	0.0994915	1.10169e-05
ILMN_10026	MTHFD1	4522	0.0407815	0.0931544	0.000320014
ILMN_10066	PHLPPL	23035	0.0382665	0.178947	1.10169e-05
ILMN_1009	DDX42	11325	0.00935975	0.134059	1.10169e-05
ILMN_100905	NA	NA	0.0275382	0.0609546	2.54474e-05
ILMN_100994	NA	NA	0.039501	0.237006	1.10169e-05
ILMN_10100	RPS6KC1	26750	0.0356091	0.0614949	0.00010471
ILMN_10104	STK24	8428	0.0043757	0.0707259	1.79709e-05
ILMN_10105	COVA1	10495	0.0483189	0.201815	1.10169e-05
ILMN_1012	CASD1	64921	0.0248245	0.0539072	2.54474e-05
ILMN_101407	NA	NA	0.0472072	0.163689	1.10169e-05
ILMN_10154	ATAD2	29028	0.0446278	0.258713	1.10169e-05
ILMN_10160	THNSL1	79896	0.0316885	0.0750904	8.93029e-05
ILMN_101795	NA	NA	0.0484552	0.0560876	0.00364174
ILMN_1018	PRMT3	10196	0.0407355	0.0593376	0.000390605
ILMN_10199	C1orf69	200205	0.0304253	0.069124	0.000166973
ILMN_10201	CCNG2	901	0.038295	0.096406	6.89716e-05
ILMN_10211	C19orf12	83636	0.00131702	0.0738843	1.79709e-05
ILMN_10220	BATF2	116071	0.039501	0.0603886	0.000655247
ILMN_10227	UEVLD	55293	0.039501	0.0701986	0.000113955
ILMN_10236	TRAF3	7187	0.0382665	0.0647182	0.000472433
ILMN_10245	APITD1	378708	0.0446278	0.0673872	1.10169e-05
ILMN_102473	NA	NA	0.0248245	0.0598498	0.000128225
ILMN_10248	TCEA2	6919	0.00242353	0.190966	1.10169e-05
ILMN_10257	OCRL	4952	0.0316885	0.064683	9.98983e-05
ILMN_102654	NA	NA	0.0344031	0.170527	1.10169e-05
ILMN_102927	NA	NA	0.0432964	0.132856	0.00019288
ILMN_1030	RICS	9743	0.0289817	0.272038	1.10169e-05
ILMN_103009	NA	NA	0.0358545	0.151357	1.10169e-05
ILMN_103501	NA	NA	0.0382665	0.147691	1.10169e-05
ILMN_103511	NA	NA	0.0446278	0.242949	1.10169e-05
ILMN_10355	DCUN1D2	55208	0.0407355	0.191248	1.10169e-05
ILMN_10359	SPAG5	10615	0.0432964	0.0572214	4.55449e-05
ILMN_103591	NA	NA	0.0382665	0.0841772	1.10169e-05
ILMN_10364	ZNF41	7592	0.042486	0.325782	1.10169e-05
ILMN_10374	COG5	10466	0.00396425	0.204418	2.9848e-05
ILMN_103752	NA	NA	0.0469875	0.0603886	0.0019769
ILMN_103788	NA	NA	0.042016	0.141121	2.54474e-05
ILMN_10415	DDX19A	55308	0.0182693	0.0506786	1.10169e-05
ILMN_104371	NA	NA	0.0358545	0.0642008	1.10169e-05
ILMN_104805	NA	NA	0.0289817	0.376955	1.10169e-05
ILMN_1049	MED8	112950	0.0201901	0.103793	1.10169e-05
ILMN_10493	SMURF1	57154	0.0446278	0.0511908	0.00848784
ILMN_10502	SIAE	54414	0.0472072	0.483366	1.10169e-05
ILMN_105041	NA	NA	0.042016	0.11031	1.10169e-05
ILMN_10532	SLC27A5	10998	0.0495669	0.445569	1.10169e-05
ILMN_10541	NA	NA	0.0472072	0.167425	1.79709e-05
ILMN_105487	NA	NA	0.0459592	0.0788492	2.9848e-05
ILMN_10556	SLC16A10	117247	0.0329517	0.14173	1.79709e-05
ILMN_105912	NA	NA	0.0302449	0.0620338	2.54474e-05
ILMN_10599	TCF7L2	6934	0.0316885	0.0631171	1.10169e-05
ILMN_10603	ALDH4A1	8659	0.0495669	0.185967	1.79709e-05
ILMN_10605	TIGD7	91151	0.0275382	0.0511908	6.89716e-05
ILMN_106067	NA	NA	0.0432964	0.417462	1.10169e-05
ILMN_106212	NA	NA	0.0484552	0.11308	1.10169e-05
ILMN_106266	NA	NA	0.0458758	0.0685669	1.79709e-05
ILMN_10630	UCP3	7352	0.0356091	0.0566656	0.000383922
ILMN_10648	LRRC45	201255	0.0128845	0.179801	1.10169e-05
ILMN_106538	NA	NA	0.0407355	0.198035	1.79709e-05
ILMN_106603	NA	NA	0.0382665	0.213244	2.54474e-05
ILMN_106640	NA	NA	0.039501	0.0511908	0.00365662
ILMN_106705	NA	NA	0.0289817	0.140574	1.10169e-05
ILMN_1069	CYP2S1	29785	0.024926	0.0511908	0.000895578
ILMN_10692	PFKFB2	5208	0.0136838	0.164531	1.10169e-05
ILMN_10699	SNX22	79856	0.039501	0.163306	1.10169e-05
ILMN_10738	ACSM3	6296	0.0459592	0.267138	1.10169e-05
ILMN_10772	RPL29	6159	0.0382665	0.134687	1.10169e-05
ILMN_10773	TMEM106A	113277	0.042016	0.168486	6.7695e-05
ILMN_107750	NA	NA	0.0433474	0.0919399	5.10326e-05
ILMN_108009	NA	NA	0.039501	0.0859289	1.79709e-05
ILMN_108166	NA	NA	0.0446278	0.184327	0.000113955
ILMN_10818	MFSD7	84179	0.039501	0.0549834	2.9848e-05
ILMN_108255	NA	NA	0.042016	0.0848561	1.79709e-05
ILMN_108395	NA	NA	0.0235184	0.0739887	2.54474e-05
ILMN_10854	SNORA33	594839	0.039501	0.0582976	0.00560769
ILMN_10870	CDGAP	57514	0.0446278	0.0571386	0.000558125
ILMN_108736	NA	NA	0.0432964	0.063096	0.00010471
ILMN_108739	NA	NA	0.0432964	0.0549834	0.000638661
ILMN_108751	NA	NA	0.0382665	0.0539072	0.000162606
ILMN_108909	NA	NA	0.0344031	0.0549834	3.61467e-05
ILMN_109000	NA	NA	0.0370605	0.0520616	7.91502e-05
ILMN_109006	NA	NA	0.0316885	0.0501228	0.000154215
ILMN_10901	VAMP1	6843	0.0316885	0.0761231	1.10169e-05
ILMN_10912	THBD	7056	0.0275382	0.0575938	0.000390605
ILMN_109150	NA	NA	0.0289817	0.126309	1.10169e-05
ILMN_10948	SEL1L	6400	0.0329517	0.0609828	1.10169e-05
ILMN_109571	NA	NA	0.0289817	0.0529346	0.000137241
ILMN_10959	RNF19	25897	0.000159144	0.102629	1.10169e-05
ILMN_10985	SPATS2	65244	0.0344031	0.0896283	1.10169e-05
ILMN_10998	RHOBTB3	22836	0.0289817	0.0734375	1.10169e-05
ILMN_11000	TSGA14	95681	0.0370605	0.0872876	2.54474e-05
ILMN_110067	NA	NA	0.0446278	0.172778	1.10169e-05
ILMN_11014	ARRDC4	91947	0.0382665	0.0810161	0.00054892
ILMN_11022	NF1	4763	0.0407355	0.296482	1.10169e-05
ILMN_110277	NA	NA	0.0329517	0.0533514	3.61467e-05
ILMN_110298	NA	NA	0.0472072	0.132366	0.00295744
ILMN_11030	ODF2L	57489	0.0358545	0.102657	1.79709e-05
ILMN_11038	FLJ25416	220042	0.0289817	0.0724077	0.000397295
ILMN_11039	TRIM9	114088	0.0267267	0.230614	0.000279255
ILMN_11045	LYRM7	90624	0.0370605	0.097217	9.40336e-05
ILMN_11056	MPZL1	9019	0.0304253	0.0718068	2.54474e-05
ILMN_110560	NA	NA	0.0382665	0.0783022	1.10169e-05
ILMN_110599	NA	NA	0.0344031	0.0592389	4.23568e-05
ILMN_11067	PTTG1	9232	0.0302449	0.0673802	0.000113955
ILMN_110820	NA	NA	0.0356091	0.092087	1.10169e-05
ILMN_110911	NA	NA	0.0446278	0.0756241	1.10169e-05
ILMN_111115	NA	NA	0.0495669	0.348939	1.10169e-05
ILMN_111192	NA	NA	0.0329517	0.18631	1.10169e-05
ILMN_111211	NA	NA	0.0459592	0.176344	5.10326e-05
ILMN_11173	TOE1	114034	0.0329517	0.103819	9.98983e-05
ILMN_11176	EPHB4	2050	0.0446278	0.0986218	0.0018179
ILMN_111829	NA	NA	0.0382665	0.11775	1.10169e-05
ILMN_111852	NA	NA	0.0304253	0.0843073	1.10169e-05
ILMN_111864	NA	NA	0.0275382	0.265694	1.10169e-05
ILMN_11187	CLTCL1	8218	0.00528286	0.168872	1.10169e-05
ILMN_111952	NA	NA	0.039501	0.0837617	1.10169e-05
ILMN_11212	CENTG1	116986	0.0446278	0.077791	0.000533278
ILMN_112240	NA	NA	0.0468351	0.335442	1.10169e-05
ILMN_112409	NA	NA	0.0243473	0.113579	1.10169e-05
ILMN_11269	CCT6B	10693	0.0495669	0.159452	1.10169e-05
ILMN_11277	ANKRD17	26057	0.0289817	0.127511	1.10169e-05
ILMN_11285	TP53	7157	0.0432964	0.161479	1.10169e-05
ILMN_11288	LOC220686	220686	0.0275382	0.0603886	1.10169e-05
ILMN_11296	OPA3	80207	0.0368585	0.278367	1.10169e-05
ILMN_113062	NA	NA	0.039501	0.182425	1.10169e-05
ILMN_11310	BICD2	23299	0.008414	0.335119	1.10169e-05
ILMN_11344	VPS16	64601	0.0316885	0.279915	1.10169e-05
ILMN_113570	NA	NA	0.0201901	0.0673872	1.10169e-05
ILMN_1136	HLTF	6596	0.0158957	0.221844	1.79709e-05
ILMN_113743	NA	NA	0.0329517	0.0544712	2.54474e-05
ILMN_11376	SOS1	6654	0.039501	0.101787	0.000223156
ILMN_11389	CC2D1B	200014	0.0316885	0.0927302	1.10169e-05
ILMN_11395	C6orf151	154007	0.0407355	0.0886857	0.000943476
ILMN_114008	NA	NA	0.0446278	0.0631171	0.000162606
ILMN_11403	CDK5RAP3	80279	0.0182693	0.489017	1.10169e-05
ILMN_11413	SLC10A7	84068	0.0289388	0.0916543	1.10169e-05
ILMN_114183	NA	NA	0.0329517	0.0658749	5.10326e-05
ILMN_114204	NA	NA	0.0407355	0.203597	1.10169e-05
ILMN_114324	NA	NA	0.039501	0.147691	1.10169e-05
ILMN_11446	LARS2	23395	0.0289817	0.0560876	2.54474e-05
ILMN_114516	RALGDS	5900	0.0370605	0.0878449	0.000162606
ILMN_114587	NA	NA	0.0316885	0.166659	1.10169e-05
ILMN_114660	NA	NA	0.0407355	0.0544712	0.00353639
ILMN_114715	NA	NA	0.0407355	0.147148	1.10169e-05
ILMN_114720	NA	NA	0.0382665	0.535214	1.10169e-05
ILMN_11473	RPL32	6161	0.0356091	0.0511908	1.10169e-05
ILMN_11479	C14orf172	115708	0.039501	0.0979889	9.87743e-05
ILMN_115008	NA	NA	0.0421129	0.215584	1.10169e-05
ILMN_115009	NA	NA	0.039501	0.180665	1.10169e-05
ILMN_11502	MRPL42	28977	0.0407815	0.185225	1.10169e-05
ILMN_115053	NA	NA	0.0432964	0.247034	1.10169e-05
ILMN_115105	NA	NA	0.039501	0.0772051	0.00031219
ILMN_115168	NA	NA	0.0329517	0.0636655	2.54474e-05
ILMN_115196	NA	NA	0.0221109	0.0720237	1.10169e-05
ILMN_1153	PLSCR3	57048	0.039501	0.117848	0.000372453
ILMN_11532	C8orf61	619435	0.038295	0.129117	2.9848e-05
ILMN_11534	DAAM1	23002	0.0182693	0.0539072	1.10169e-05
ILMN_11545	AGER	177	0.012597	0.214995	5.10326e-05
ILMN_11547	MLSTD2	84188	0.0262321	0.0544712	0.000603318
ILMN_11554	GCC2	9648	0.0382665	0.0585732	0.000475956
ILMN_11573	SECTM1	6398	0.0458758	0.108313	1.10169e-05
ILMN_11578	TMOD4	29765	0.0433474	0.0712613	1.10169e-05
ILMN_115790	NA	NA	0.0382665	0.588504	1.10169e-05
ILMN_1160	SCP2	6342	0.0356091	0.169347	0.000223156
ILMN_116343	NA	NA	0.0446278	0.145601	1.10169e-05
ILMN_116404	NA	NA	0.039501	0.450424	1.10169e-05
ILMN_11654	TNFRSF12A	51330	0.0407355	0.0609546	0.000201466
ILMN_116581	NA	NA	0.0495669	0.0821817	0.000447586
ILMN_11664	HPS5	11234	0.00114705	0.272754	1.10169e-05
ILMN_116643	NA	NA	0.0289817	0.317319	1.10169e-05
ILMN_11699	SLC5A3	6526	0.0182693	0.0636068	1.10169e-05
ILMN_1170	ZNF333	84449	0.0221109	0.0527273	1.79709e-05
ILMN_11712	RPL32	6161	0.0316885	0.061464	0.00010471
ILMN_11713	RMI1	80010	0.0201901	0.0547357	1.79709e-05
ILMN_117442	NA	NA	0.0446278	0.157864	1.10169e-05
ILMN_1175	NR3C2	4306	0.039501	0.061121	0.00204191
ILMN_11761	CD22	933	0.0407355	0.0569281	0.000928489
ILMN_117679	NA	NA	0.0407815	0.0691328	6.7695e-05
ILMN_117757	NA	NA	0.038295	0.105156	1.10169e-05
ILMN_11784	PKP4	8502	0.02754	0.121421	1.79709e-05
ILMN_118081	NA	NA	0.0356091	0.0872876	1.10169e-05
ILMN_11816	SCAND2	54581	0.0433474	0.0582178	0.00457534
ILMN_11844	FANCD2	2177	0.00563451	0.0944067	0.00028626
ILMN_1187	THUMPD3	25917	0.0472072	0.0927475	2.9848e-05
ILMN_11875	FOLR2	2350	0.0491399	0.0995228	0.000646784
ILMN_11879	NOTCH2NL	388677	0.0316963	0.322031	1.10169e-05
ILMN_118883	NA	NA	0.0484552	0.0598498	0.000589276
ILMN_118921	NA	NA	0.039501	0.299687	1.10169e-05
ILMN_11903	ZBTB16	7704	0.0486859	0.184273	4.55449e-05
ILMN_11904	UPK1B	7348	0.0495669	0.118256	1.79709e-05
ILMN_11909	ITGAV	3685	0.0316885	0.0575938	0.00054892
ILMN_11918	ACOT2	10965	0.042016	0.0745009	0.000517367
ILMN_119653	NA	NA	0.0221109	0.0837713	1.10169e-05
ILMN_119658	NA	NA	0.0407815	0.0774488	0.00324367
ILMN_11973	C1orf103	55791	0.0275382	0.695322	1.10169e-05
ILMN_11978	FLJ20674	54621	0.0184591	0.19865	4.55449e-05
ILMN_11986	TERF1	7013	0.0221109	0.0916543	1.10169e-05
ILMN_11989	CDV3	55573	0.000227038	0.0606185	1.10169e-05
ILMN_119940	TMEM64	169200	0.0370605	0.381841	1.10169e-05
ILMN_11999	IL11RA	3590	0.0315883	0.245169	6.89716e-05
ILMN_1200	C1orf159	54991	0.0316885	0.108199	1.79709e-05
ILMN_12005	UHRF1	29128	0.0469875	0.156945	2.54474e-05
ILMN_120068	NA	NA	0.0484552	0.206363	1.10169e-05
ILMN_120148	NA	NA	0.0289817	0.200146	1.10169e-05
ILMN_1202	MAK10	60560	0.0316885	0.063096	6.89716e-05
ILMN_12021	CELSR3	1951	0.039501	0.0514214	0.000533278
ILMN_120236	NA	NA	0.0407355	0.207121	1.10169e-05
ILMN_120329	NA	NA	0.0407355	0.0514214	0.0016193
ILMN_1204	KCTD9	54793	0.0382665	0.140243	1.10169e-05
ILMN_12046	WNT10A	80326	0.0289817	0.205191	1.79709e-05
ILMN_120510	NA	NA	0.0484552	0.147454	2.54474e-05
ILMN_120921	NA	NA	0.0484552	0.0761531	1.79709e-05
ILMN_12097	ZNF785	146540	0.0169932	0.175706	1.10169e-05
ILMN_12108	SDC2	6383	0.0275382	0.0514214	1.79709e-05
ILMN_12111	CFH	3075	0.00600855	0.1524	1.79709e-05
ILMN_12112	SAMD1	90378	0.0201901	0.0527273	1.79709e-05
ILMN_12132	LSP1	4046	0.00235104	0.524693	1.10169e-05
ILMN_121529	NA	NA	0.0275382	0.329261	1.10169e-05
ILMN_12156	SCAND2	54581	0.0329517	0.329935	1.10169e-05
ILMN_12157	RAB43	339122	0.0329517	0.0673872	1.10169e-05
ILMN_12164	SYT15	83849	0.00111513	0.125907	1.10169e-05
ILMN_12182	CCDC98	84142	0.039501	0.351329	1.79709e-05
ILMN_12196	SH2D3C	10044	0.0439976	0.113435	0.00247547
ILMN_12230	C17orf81	23587	0.00125942	0.150967	1.10169e-05
ILMN_12246	LSS	4047	0.0211154	0.24873	1.10169e-05
ILMN_122534	NA	NA	0.0289817	0.0620198	6.24531e-05
ILMN_122548	NA	NA	0.0432964	0.0572214	9.87743e-05
ILMN_122566	NA	NA	0.0432964	0.0756241	1.10169e-05
ILMN_12269	FASTKD2	22868	0.0356091	0.251142	1.10169e-05
ILMN_12273	SLITRK4	139065	0.0289817	0.0544712	0.000934651
ILMN_12305	ARID5A	10865	0.0495669	0.0539072	0.00551109
ILMN_1231	PH-4	54681	0.0344031	0.0867587	0.000132802
ILMN_123163	NA	NA	0.0433474	0.399155	1.10169e-05
ILMN_123332	NA	NA	0.0370605	0.0523706	0.000355082
ILMN_123387	NA	NA	0.042016	0.0816724	1.79709e-05
ILMN_12352	AURKA	6790	0.039501	0.577454	1.10169e-05
ILMN_12373	FMO5	2330	0.0469875	0.235726	0.000264204
ILMN_12377	ZNF510	22869	0.0459592	0.0832761	0.000184501
ILMN_12383	TSPAN32	10077	0.00149997	0.0583464	1.10169e-05
ILMN_12387	TMEM70	54968	0.0407355	0.0523706	0.000646784
ILMN_12391	CHRNB1	1140	0.0248245	0.0587736	0.000109365
ILMN_123922	NA	NA	0.0182693	0.0560416	1.10169e-05
ILMN_12429	ZNF121	7675	0.0329517	0.456591	2.9848e-05
ILMN_124310	NA	NA	0.0407815	0.0869033	0.00039411
ILMN_12436	TTLL3	26140	0.0469875	0.0916532	1.10169e-05
ILMN_12440	NA	NA	0.0495669	0.107122	5.68761e-05
ILMN_12441	LOC134145	134145	0.0329517	0.0729199	2.54474e-05
ILMN_12447	ANK2	287	0.0495669	0.0668535	3.61467e-05
ILMN_12450	RAD17	5884	0.027612	0.0588489	0.00312217
ILMN_124625	NA	NA	0.0344031	0.0544712	0.000297656
ILMN_1247	MGC40405	257415	0.0182693	0.0792722	1.79709e-05
ILMN_12484	RABL2A	11159	0.0316885	0.102743	1.79709e-05
ILMN_1251	C10orf78	119392	0.0472072	0.0712584	0.000677432
ILMN_1252	LDB1	8861	0.0459592	0.135521	1.10169e-05
ILMN_125722	NA	NA	0.0275382	0.220472	1.79709e-05
ILMN_125736	NA	NA	0.0331399	0.23355	1.10169e-05
ILMN_12578	FAAH	2166	0.039501	0.0587736	0.000332479
ILMN_12580	IFT172	26160	0.042016	0.307653	1.10169e-05
ILMN_12581	TXNL6	115861	0.0275382	0.313003	1.10169e-05
ILMN_12595	CENTD2	116985	0.0151755	0.350801	1.10169e-05
ILMN_12607	RP5-1077B9.4	60672	0.00470722	0.414122	1.10169e-05
ILMN_126165	NA	NA	0.042016	0.0657877	3.61467e-05
ILMN_12636	SBNO1	55206	0.0407355	0.111981	1.10169e-05
ILMN_126493	NA	NA	0.0221109	0.0511908	1.10169e-05
ILMN_12678	COBLL1	22837	0.0182693	0.0937448	1.10169e-05
ILMN_12692	PUS7L	83448	0.042016	0.339739	1.10169e-05
ILMN_12700	TMPO	7112	0.00235104	0.15194	1.10169e-05
ILMN_12725	PLTP	5360	0.0258287	0.172599	1.10169e-05
ILMN_12742	ZNF177	7730	0.0458758	0.129757	1.10169e-05
ILMN_127645	NA	NA	0.0382665	0.0533514	3.61467e-05
ILMN_12781	FLJ39779	400223	0.039501	0.0520616	0.00253418
ILMN_127859	NA	NA	0.0370605	0.0837617	7.91502e-05
ILMN_12811	GTF2IRD2B	389524	0.039501	0.0631171	0.00116341
ILMN_12835	C17orf65	339201	0.0329023	0.274945	1.10169e-05
ILMN_12856	RPP38	10557	0.00470961	0.317112	1.10169e-05
ILMN_128673	NA	NA	0.039501	0.0609828	2.54474e-05
ILMN_1287	CLEC3B	7123	0.0472072	0.107122	0.00509648
ILMN_12887	TRIM9	114088	0.0433474	0.365948	1.79709e-05
ILMN_128916	NA	NA	0.039501	0.0748612	0.00358172
ILMN_12895	VRK2	7444	0.0432964	0.0543438	0.0101754
ILMN_12896	TMEM38B	55151	0.039501	0.210984	1.10169e-05
ILMN_129006	NA	NA	0.0289817	0.0536781	0.000290081
ILMN_12901	ATF2	1386	0.0382665	0.0533514	0.00343588
ILMN_12914	DOCK9	23348	0.0302449	0.074542	1.10169e-05
ILMN_12925	STX16	8675	0.0483189	0.302979	1.10169e-05
ILMN_12956	ZNF673	55634	0.039501	0.0805511	0.00119623
ILMN_12970	ZNF549	256051	0.0235184	0.155637	1.10169e-05
ILMN_13002	METRNL	284207	0.00283892	0.308139	1.10169e-05
ILMN_13031	EFCAB4A	283229	0.0472072	0.105225	0.000542636
ILMN_13054	SMAD2	4087	0.0182693	0.0544712	1.10169e-05
ILMN_130733	NA	NA	0.0329517	0.0869896	1.10169e-05
ILMN_13079	BAHD1	22893	0.0316885	0.101026	1.79709e-05
ILMN_13088	C8orf38	137682	0.042016	0.070939	0.00506716
ILMN_130897	NA	NA	0.042016	0.0778042	1.79709e-05
ILMN_13097	FGD2	221472	0.0459592	0.220695	0.000267924
ILMN_13154	BANF1	8815	0.0370605	0.0658003	1.79709e-05
ILMN_131708	NA	NA	0.0495669	0.439569	1.10169e-05
ILMN_13182	NDUFAF1	51103	0.0182693	0.0669259	1.10169e-05
ILMN_13189	TRIM10	10107	0.0449653	0.0648007	0.000513892
ILMN_132277	NA	NA	0.0459592	0.248054	1.10169e-05
ILMN_132319	NA	NA	0.0407355	0.628916	1.10169e-05
ILMN_13234	TAF1B	9014	0.0182693	0.228189	1.10169e-05
ILMN_13238	MGC16824	57020	0.0302449	0.115676	1.10169e-05
ILMN_13241	NA	NA	0.042016	0.169352	1.10169e-05
ILMN_13242	PANX1	24145	0.0459592	0.294087	1.10169e-05
ILMN_132534	NA	NA	0.0370605	0.0641708	0.000256279
ILMN_132556	NA	NA	0.0472072	0.23864	1.10169e-05
ILMN_132618	NA	NA	0.0356091	0.252439	1.10169e-05
ILMN_13301	HCFC2	29915	0.039501	0.117088	0.000137241
ILMN_13342	NUP188	23511	0.0182693	0.0622079	2.54474e-05
ILMN_13352	TMEM165	55858	0.0182693	0.0539072	1.10169e-05
ILMN_13359	TPST2	8459	0.039501	0.0582976	0.00019288
ILMN_133598	NA	NA	0.0275382	0.0783734	1.10169e-05
ILMN_13360	KLHL26	55295	0.0483189	0.0505251	0.0189573
ILMN_13390	PCQAP	51586	0.0343459	0.123404	1.10169e-05
ILMN_13404	TNFRSF9	3604	0.0469875	0.165978	1.79709e-05
ILMN_13408	JARID1C	8242	0.0495669	0.221408	1.79709e-05
ILMN_13412	LETM1	3954	0.0484552	0.0875696	1.10169e-05
ILMN_13415	SLC39A10	57181	0.0302449	0.070695	0.000458343
ILMN_134247	NA	NA	0.0329517	0.0767211	1.10169e-05
ILMN_134444	NA	NA	0.024926	0.105883	1.79709e-05
ILMN_13448	GLB1L	79411	0.0458758	0.255165	1.10169e-05
ILMN_13450	DTYMK	1841	0.0182693	0.0569281	1.10169e-05
ILMN_13469	KIAA1274	27143	0.0344031	0.118812	1.10169e-05
ILMN_1347	TMTC4	84899	0.0432964	0.155073	1.10169e-05
ILMN_13470	UST	10090	0.0304253	0.120191	1.10169e-05
ILMN_134725	NA	NA	0.0494469	0.0582976	0.00365662
ILMN_13478	TRAF3IP2	10758	0.00211642	0.135065	1.10169e-05
ILMN_13518	NTSR1	4923	0.039501	0.0518148	0.00565002
ILMN_13548	ACTR8	93973	0.0370605	0.334447	1.10169e-05
ILMN_13572	KCTD2	23510	0.0448265	0.113931	0.00262888
ILMN_135734	NA	NA	0.0382665	0.0894756	0.000358782
ILMN_135766	NA	NA	0.0495669	0.0565998	0.000432684
ILMN_13581	SUHW4	54816	0.00310191	0.100167	0.00142983
ILMN_13589	ZNF23	7571	0.0289817	0.0799618	1.10169e-05
ILMN_13603	FOSB	2354	0.0459592	0.141078	1.10169e-05
ILMN_136085	NA	NA	0.0329517	0.0539072	1.79709e-05
ILMN_13609	MATK	4145	0.0433609	0.0827087	9.98983e-05
ILMN_13612	SELS	55829	0.0175438	0.20572	1.10169e-05
ILMN_13618	VPS53	55275	0.039501	0.282836	1.10169e-05
ILMN_13621	SEC23A	10484	0.0483189	0.112036	0.000113955
ILMN_13630	SKP2	6502	0.00169599	0.12906	1.10169e-05
ILMN_13660	C20orf175	140876	0.0495669	0.158379	2.9848e-05
ILMN_13661	C10orf35	219738	0.0316885	0.0514214	0.000851717
ILMN_136950	FSD1L	83856	0.0483189	0.119182	1.79709e-05
ILMN_136987	HEATR3	55027	0.00039925	0.0583362	1.10169e-05
ILMN_137028	TBC1D3C	414060	0.0304253	0.079423	1.10169e-05
ILMN_13703	LOC129530	129530	0.0446278	0.330484	1.10169e-05
ILMN_137064	ZIK1	284307	0.0316885	0.0651063	0.000320014
ILMN_137072	UBPH	56061	0.0221109	0.0514214	1.10169e-05
ILMN_137074	NA	NA	0.0248245	0.140434	1.79709e-05
ILMN_137076	HMG20B	10362	0.0446278	0.126149	0.00121908
ILMN_137196	EXOC5	10640	0.0407355	0.108313	4.55449e-05
ILMN_137197	DPP3	10072	0.024926	0.0539072	1.79709e-05
ILMN_137245	BRAF	673	0.0484552	0.29614	1.10169e-05
ILMN_137260	IFT88	8100	0.00104484	0.056016	1.10169e-05
ILMN_137270	CBFA2T2	9139	0.0207407	0.128756	0.000137241
ILMN_137282	ETNK1	55500	0.0433474	0.457911	1.10169e-05
ILMN_137329	GPR180	160897	0.0182693	0.159794	1.10169e-05
ILMN_137353	CR1	1378	0.0356091	0.063096	6.24531e-05
ILMN_13740	MCM2	4171	0.0329517	0.3087	1.10169e-05
ILMN_137418	CNOT7	29883	0.0202718	0.121352	1.10169e-05
ILMN_137438	NA	NA	0.0248979	0.107374	1.10169e-05
ILMN_137441	SHOX2	6474	0.0278658	0.111401	9.98983e-05
ILMN_137462	UBR1	197131	0.039501	0.0569281	0.000145307
ILMN_137483	NA	NA	0.0100902	0.175476	2.9848e-05
ILMN_137484	DPH2	1802	0.0431634	0.369417	1.10169e-05
ILMN_137496	NA	NA	0.0382665	0.271053	1.10169e-05
ILMN_1375	SPRED1	161742	0.0304253	0.070741	0.000271419
ILMN_13751	MVK	4598	0.0472072	0.414957	1.10169e-05
ILMN_137520	NSUN5B	155400	0.0302449	0.139294	1.10169e-05
ILMN_137551	NA	NA	0.0407355	0.0567127	0.0191877
ILMN_13759	NA	NA	0.0472072	0.0703217	0.00765472
ILMN_137591	STAU1	6780	0.0356091	0.608571	1.10169e-05
ILMN_137598	TRIM69	140691	0.0472072	0.68435	1.10169e-05
ILMN_13763	PDGFC	56034	0.0484552	0.302337	1.10169e-05
ILMN_137632	NA	NA	0.0329023	0.06084	7.91502e-05
ILMN_137641	IL17RC	84818	0.0474809	0.311149	1.10169e-05
ILMN_13771	TMEM156	80008	0.0433474	0.111742	7.91502e-05
ILMN_137732	MSH5	4439	0.0125658	0.313596	1.10169e-05
ILMN_137796	ZNF626	199777	0.0494469	0.257118	9.98983e-05
ILMN_137805	AURKB	9212	0.0382665	0.147314	1.79709e-05
ILMN_137808	NA	NA	0.042016	0.306473	1.10169e-05
ILMN_137812	SLC25A29	123096	0.0289817	0.0502012	0.000158504
ILMN_137813	CLIC5	53405	0.0275382	0.204692	1.10169e-05
ILMN_13782	CXorf21	80231	0.0329517	0.0508042	0.000132802
ILMN_137834	NA	NA	0.0432964	0.0614719	0.00116645
ILMN_13786	LRRC51	220074	0.042016	0.167004	1.10169e-05
ILMN_137864	RPL34	6164	0.0446278	0.183902	0.000219373
ILMN_137870	NA	NA	0.0228291	0.145484	1.10169e-05
ILMN_137875	NA	NA	0.0344031	0.40306	1.10169e-05
ILMN_137894	NA	NA	0.0495669	0.480048	1.10169e-05
ILMN_13791	ARMCX2	9823	0.0316885	0.0582976	0.00019288
ILMN_137916	NA	NA	0.0382665	0.482093	1.10169e-05
ILMN_137939	NA	NA	0.0344031	0.0788987	4.55449e-05
ILMN_13795	DENND2C	163259	0.0495669	0.0927302	1.79709e-05
ILMN_138009	NUP50	10762	0.000580991	0.244799	1.10169e-05
ILMN_138012	APOL6	80830	0.0433474	0.175326	0.000113955
ILMN_138016	NA	NA	0.0358545	0.0810108	0.000555005
ILMN_138051	NA	NA	0.0201901	0.172731	1.10169e-05
ILMN_138058	DEDD	9191	0.0407815	0.0647182	0.000919016
ILMN_138086	NA	NA	0.0302449	0.163914	1.10169e-05
ILMN_138119	NA	NA	0.0356091	0.113927	1.79709e-05
ILMN_138126	NA	NA	0.0316885	0.0544712	7.4054e-05
ILMN_13814	NAT12	122830	0.0358545	0.105354	6.89716e-05
ILMN_138148	CTSF	8722	0.0331399	0.0912309	2.9848e-05
ILMN_138168	RFXDC2	64864	0.0483189	0.201429	1.10169e-05
ILMN_138187	NA	NA	0.0289817	0.278962	1.10169e-05
ILMN_138201	ACOX1	51	0.00258263	0.189209	1.79709e-05
ILMN_138238	TRIOBP	11078	0.00213962	0.202022	1.10169e-05
ILMN_138259	NA	NA	0.0329517	0.0636348	2.54474e-05
ILMN_13827	RAB18	22931	0.0407815	0.0739845	0.000400828
ILMN_138276	NA	NA	0.00438117	0.0787548	2.9848e-05
ILMN_138296	DPP3	10072	0.0407355	0.136406	1.10169e-05
ILMN_138319	FKRP	79147	0.0407355	0.0805511	5.10326e-05
ILMN_13834	TMEPAI	56937	0.038295	0.144131	1.10169e-05
ILMN_138368	EEF1B2	1933	0.0356091	0.0946609	0.000644129
ILMN_1384	C5orf24	134553	0.0382665	0.229768	1.10169e-05
ILMN_138451	FAM91A1	157769	0.0289817	0.0614719	1.79709e-05
ILMN_138452	NA	NA	0.0495669	0.0989935	1.10169e-05
ILMN_13848	LAMC1	3915	0.0382665	0.166989	1.10169e-05
ILMN_138502	NA	NA	0.0169685	0.0815177	0.000202964
ILMN_13855	bA16L21.2.1	548645	0.0344031	0.178742	1.10169e-05
ILMN_13856	KPTN	11133	0.0472072	0.0880246	1.79709e-05
ILMN_138561	PDGFD	80310	0.0356091	0.0617612	0.000301373
ILMN_138667	ACPL2	92370	0.0329517	0.0601743	6.24531e-05
ILMN_138674	SH3BP4	23677	0.0432964	0.0603886	0.000293891
ILMN_138826	CRYZL1	9946	0.0275382	0.0805511	1.10169e-05
ILMN_138827	CDCA7	83879	0.0248245	0.292714	1.10169e-05
ILMN_138959	ZNF236	7776	0.0472072	0.219413	9.98983e-05
ILMN_138971	UFD1L	7353	0.0382665	0.077825	0.0007111
ILMN_13898	SEC24B	10427	0.0305997	0.0848023	0.000380392
ILMN_138982	VISA	57506	0.0316885	0.0857883	1.79709e-05
ILMN_139014	ZAK	51776	0.00275533	0.159393	1.10169e-05
ILMN_139018	TAF9B	51616	0.0446278	0.163657	8.43071e-05
ILMN_139085	NA	NA	0.00183956	0.103436	1.10169e-05
ILMN_139106	NA	NA	0.0494469	0.0544712	0.00402526
ILMN_139113	NA	NA	0.0182693	0.118736	1.10169e-05
ILMN_139124	FAM44A	259282	0.0407355	0.265011	1.10169e-05
ILMN_139138	NA	NA	0.01535	0.0620847	0.000202964
ILMN_139144	NA	NA	0.0275382	0.213584	1.10169e-05
ILMN_139151	NA	NA	0.0235184	0.0614719	2.54474e-05
ILMN_139168	NA	NA	0.0275382	0.129478	1.10169e-05
ILMN_139189	PCGF5	84333	0.0356091	0.448463	1.10169e-05
ILMN_139243	NCR1	9437	0.0495669	0.0663051	9.40336e-05
ILMN_139245	NA	NA	0.0329517	0.065772	2.54474e-05
ILMN_139260	NA	NA	0.0458758	0.0546336	0.0342969
ILMN_139282	NA	NA	0.0446278	0.0826562	0.000158504
ILMN_139287	NA	NA	0.0483189	0.094785	1.79709e-05
ILMN_139335	TRPS1	7227	0.039501	0.0680281	8.93029e-05
ILMN_139377	SLC4A8	9498	0.0407355	0.0520616	0.00405535
ILMN_139381	TMEM19	55266	0.042016	0.187775	1.10169e-05
ILMN_139391	PRPF4B	8899	0.039501	0.0523706	0.00684662
ILMN_1396	IMPA1	3612	0.0289817	0.188795	0.000267924
ILMN_13960	CCT4	10575	0.0248245	0.0518148	6.7695e-05
ILMN_13967	PSMD11	5717	0.0446278	0.41008	1.10169e-05
ILMN_13971	PTPN2	5771	0.0182693	0.0556706	1.10169e-05
ILMN_13996	MAPKAP1	79109	0.000840435	0.0562221	2.54474e-05
ILMN_14101	NA	NA	0.0182693	0.0800041	1.10169e-05
ILMN_14111	Kua	387521	0.0495669	0.0565998	2.54474e-05
ILMN_14119	C1orf163	65260	0.0382665	0.093245	2.54474e-05
ILMN_14168	C1orf149	64769	0.0382665	0.217569	1.10169e-05
ILMN_14191	PDIA5	10954	0.0432964	0.103735	1.10169e-05
ILMN_14214	GRM2	2912	0.0304253	0.170998	1.10169e-05
ILMN_14215	AMPD3	272	0.042016	0.677241	1.10169e-05
ILMN_14233	RPA4	29935	0.039501	0.121263	0.000513892
ILMN_14235	EFHC1	114327	0.0432964	0.100146	0.000201466
ILMN_14281	NUSAP1	51203	0.0275382	0.0652218	3.61467e-05
ILMN_14292	ZFX	7543	0.0182693	0.135159	1.10169e-05
ILMN_14301	C5orf16	285613	0.0275382	0.238168	1.79709e-05
ILMN_14304	CLDN23	137075	0.0433609	0.0916532	5.10326e-05
ILMN_1432	FMO4	2329	0.0484552	0.0549834	0.000123463
ILMN_14329	TBCEL	219899	0.0495669	0.350777	2.9848e-05
ILMN_14448	TIAM1	7074	0.00639565	0.243894	1.10169e-05
ILMN_14495	TBCCD1	55171	0.0484552	0.0979967	0.00087569
ILMN_14505	SLC35F2	54733	0.0370605	0.307292	1.10169e-05
ILMN_14548	GTF2IRD2P	401375	0.0316885	0.0901549	0.000137241
ILMN_14552	PTPN18	26469	0.0382665	0.0609546	1.10169e-05
ILMN_14577	PAIP2	51247	0.0495669	0.0523706	0.0211054
ILMN_14619	C3orf59	151963	0.0370605	0.0550676	0.00288049
ILMN_14628	C10orf46	143384	0.0484552	0.074542	0.000458343
ILMN_14654	CASK	8573	0.0275382	0.200301	1.10169e-05
ILMN_1466	PH-4	54681	0.0495669	0.316472	1.10169e-05
ILMN_14693	INTS7	25896	0.0472072	0.161887	3.61467e-05
ILMN_14708	CSRP2BP	57325	0.0015627	0.0627555	1.10169e-05
ILMN_14718	SPCS3	60559	0.0358545	0.0549834	0.000137241
ILMN_14719	SLC25A16	8034	0.0302449	0.297571	1.10169e-05
ILMN_1474	FAM122C	159091	0.0459592	0.402363	1.10169e-05
ILMN_1475	FLJ10986	55277	0.0201901	0.057933	1.10169e-05
ILMN_14772	TRIM14	9830	0.00268464	0.504519	1.10169e-05
ILMN_14775	ITPKC	80271	0.042016	0.0560876	0.00159602
ILMN_14785	SLC2A5	6518	0.0382665	0.0712584	2.54474e-05
ILMN_14814	ADAM28	10863	0.0459592	0.132709	0.000362004
ILMN_14833	DNASE1	1773	0.0472072	0.140039	1.10169e-05
ILMN_14892	RCC1	1104	0.0370605	0.0614719	0.000910231
ILMN_14918	NCAPH2	29781	0.040856	0.575071	1.10169e-05
ILMN_14955	MAPKBP1	23005	0.042016	0.0529346	0.000655247
ILMN_15041	ENC1	8507	0.024926	0.063096	1.10169e-05
ILMN_1510	LSM12	124801	0.0275382	0.108823	1.10169e-05
ILMN_15101	NSMCE2	286053	0.0329517	0.0599008	0.00576449
ILMN_15146	KCTD6	200845	0.0182693	0.192742	1.10169e-05
ILMN_15149	PRICKLE1	144165	0.0136838	0.0508042	0.000118583
ILMN_15183	DNAJA5	134218	0.0356091	0.172334	1.10169e-05
ILMN_15242	LOC400499	400499	0.0432666	0.285082	1.10169e-05
ILMN_1527	SERTAD3	29946	0.000580991	0.108116	1.10169e-05
ILMN_1531	PFN2	5217	0.00292501	0.0979667	1.10169e-05
ILMN_15317	ELL2	22936	0.0495669	0.12285	0.00391349
ILMN_15321	TOP1MT	116447	0.00370648	0.445757	1.10169e-05
ILMN_15362	ANKRD32	84250	0.0484552	0.148243	1.10169e-05
ILMN_15383	MGC40499	245812	0.00122528	0.126886	1.10169e-05
ILMN_15431	HBS1L	10767	0.0344031	0.335015	1.10169e-05
ILMN_15440	PI4K2B	55300	0.0262321	0.0502012	7.91502e-05
ILMN_15457	CCNYL1	151195	0.0329517	0.212964	1.10169e-05
ILMN_1547	LATS2	26524	0.0221109	0.0820429	1.10169e-05
ILMN_1548	C20orf107	388799	0.0370605	0.123699	1.10169e-05
ILMN_15510	FSTL1	11167	0.0221109	0.0550676	8.43071e-05
ILMN_15514	CASC4	113201	0.0370605	0.0598498	0.000137241
ILMN_15538	EPB41	2035	0.0275382	0.440245	1.10169e-05
ILMN_15557	ANKRD50	57182	0.0356091	0.0549834	4.23568e-05
ILMN_15591	PRO1853	55471	0.014331	0.0570425	2.9848e-05
ILMN_15652	KCMF1	56888	0.0262321	0.436372	1.10169e-05
ILMN_15656	MAF	4094	0.0382665	0.160209	1.10169e-05
ILMN_1567	NXT2	55916	0.0472072	0.0685669	0.00948594
ILMN_15742	NCAPD3	23310	0.0370605	0.354393	1.10169e-05
ILMN_15753	SLC25A24	29957	0.0378973	0.422112	1.10169e-05
ILMN_15795	KCNK12	56660	0.0344031	0.158152	1.10169e-05
ILMN_15799	BRI3BP	140707	0.00258818	0.0869785	1.10169e-05
ILMN_15828	PGM2L1	283209	0.0289817	0.378305	1.10169e-05
ILMN_15829	VAMP2	6844	0.039501	0.0577854	0.000380392
ILMN_15880	SPAG16	79582	0.00493371	0.0529869	1.10169e-05
ILMN_15890	MYCBP	26292	0.0407355	0.0995566	1.10169e-05
ILMN_15900	TMEM142B	80228	0.0275382	0.0718293	1.10169e-05
ILMN_15905	IKZF5	64376	0.0275382	0.132224	1.10169e-05
ILMN_15938	LOC283152	283152	0.019182	0.154869	1.10169e-05
ILMN_15940	CLDND2	125875	0.0382665	0.0910039	6.24531e-05
ILMN_15956	RDH10	157506	0.0446278	0.208721	1.10169e-05
ILMN_15964	DLG2	1740	0.0370605	0.064683	1.10169e-05
ILMN_1598	RBPJ	3516	0.0472072	0.288133	1.10169e-05
ILMN_15994	RBM3	5935	0.00440309	0.160978	2.54474e-05
ILMN_16011	POP1	10940	0.0407355	0.136827	1.10169e-05
ILMN_16027	METTL4	64863	0.0304253	0.0508042	7.4054e-05
ILMN_1608	TUBG1	7283	0.00267427	0.110541	1.10169e-05
ILMN_16109	ATRX	546	0.0302449	0.162854	1.10169e-05
ILMN_16111	C1orf116	79098	0.0433474	0.170882	6.7695e-05
ILMN_1615	NA	NA	0.0031954	0.0988117	1.10169e-05
ILMN_16201	LOC391356	391356	0.039501	0.0715792	0.00508486
ILMN_16216	ATP2C1	27032	0.0368436	0.113579	2.9848e-05
ILMN_16218	CHN2	1124	0.0331399	0.0523706	0.000109365
ILMN_16223	NBR1	4077	0.039501	0.369989	1.10169e-05
ILMN_16240	NARG1	80155	0.0370605	0.157263	5.68761e-05
ILMN_16242	CCR9	10803	0.0446278	0.0566656	0.00180682
ILMN_16244	ASL	435	0.0407355	0.215733	1.10169e-05
ILMN_16358	HMBS	3145	0.038295	0.0884027	5.10326e-05
ILMN_16453	POLR1B	84172	0.0262321	0.143168	1.10169e-05
ILMN_16454	GRAMD1C	54762	0.0459592	0.43719	1.10169e-05
ILMN_16479	ZNF574	64763	0.0495669	0.271419	1.10169e-05
ILMN_1650	SCARF1	8578	0.0469875	0.0827087	1.10169e-05
ILMN_16502	FLJ10815	55238	0.0356091	0.0652218	1.10169e-05
ILMN_16517	CNNM4	26504	0.0407815	0.0740246	0.000539771
ILMN_16537	C9orf21	195827	0.0289817	0.0969527	1.10169e-05
ILMN_16543	ZNF174	7727	0.042016	0.392313	1.10169e-05
ILMN_16553	CRSP8	9442	0.0262321	0.0927302	1.10169e-05
ILMN_16576	DIP2C	22982	0.0472072	0.0582976	0.00110228
ILMN_16577	OGDH	4967	0.00703205	0.667951	1.10169e-05
ILMN_16583	2'-PDE	201626	0.0182693	0.0734247	1.10169e-05
ILMN_16654	LOC389634	389634	0.0302449	0.278218	1.10169e-05
ILMN_16676	RP11-125A7.3	23078	0.039501	0.134779	1.10169e-05
ILMN_16686	CSNK2A1P	283106	0.0289817	0.102696	1.10169e-05
ILMN_16789	SUMO1P1	391257	0.0382665	0.0894756	0.000301373
ILMN_1681	DIS3	22894	0.0432964	0.112186	1.10169e-05
ILMN_16810	NMB	4828	0.0458758	0.0772681	1.10169e-05
ILMN_16828	UBE2E3	10477	0.00157315	0.056645	1.10169e-05
ILMN_16834	GPR27	2850	0.039501	0.085359	1.10169e-05
ILMN_16836	METTL2B	55798	0.0446278	0.176847	0.00260301
ILMN_16840	LRFN3	79414	0.0472072	0.260152	3.61467e-05
ILMN_16848	C9orf90	203245	0.0382665	0.0707323	0.000336264
ILMN_1687	PIP5K1B	8395	0.0373507	0.364732	1.10169e-05
ILMN_16875	C9orf106	414318	0.0182693	0.0888584	1.79709e-05
ILMN_16915	XRCC6BP1	91419	0.0275382	0.0663051	0.000469061
ILMN_16920	PVALB	5816	0.039501	0.0894756	0.00141982
ILMN_16923	CTSK	1513	0.0262321	0.0539072	0.000184501
ILMN_16924	EIF5	1983	0.00105502	0.240268	1.79709e-05
ILMN_16973	LOC388272	388272	0.0356091	0.122068	4.23568e-05
ILMN_16991	NEK6	10783	0.0382665	0.0857883	0.00257142
ILMN_17010	PPARA	5465	0.0472072	0.329411	1.10169e-05
ILMN_17016	TMEM16J	338440	0.00235104	0.256816	1.10169e-05
ILMN_17026	GNB4	59345	0.024926	0.141697	1.10169e-05
ILMN_1703	WDR65	149465	0.039501	0.083715	1.10169e-05
ILMN_17038	BGLAP	632	0.039501	0.0718068	1.79709e-05
ILMN_17048	AKAP9	10142	0.0344031	0.0874394	1.10169e-05
ILMN_17083	FAM118B	79607	0.0446278	0.0843073	6.89716e-05
ILMN_17118	MAP3K9	4293	0.0382665	0.274581	1.10169e-05
ILMN_17161	RANBP5	3843	0.039501	0.168955	0.000158504
ILMN_17171	WDR44	54521	0.0289817	0.0533514	2.9848e-05
ILMN_17178	PRR7	80758	0.0329517	0.100787	1.10169e-05
ILMN_17191	ZNF485	220992	0.0483189	0.299862	1.10169e-05
ILMN_17193	PHF2	5253	0.0316885	0.0609828	1.10169e-05
ILMN_17196	EPB41L5	57669	0.0472072	0.578997	1.10169e-05
ILMN_17213	RALGPS2	55103	0.0370605	0.095202	1.79709e-05
ILMN_17216	CLIP4	79745	0.0289817	0.130769	1.10169e-05
ILMN_17260	PEX16	9409	0.042016	0.0867791	6.89716e-05
ILMN_17271	MEF2A	4205	0.0262321	0.0647182	1.10169e-05
ILMN_17289	SLC35A2	7355	0.00243462	0.0602776	0.000145307
ILMN_1736	NOMO2	283820	0.0157402	0.0802076	1.10169e-05
ILMN_17384	UBE2Z	65264	0.0457562	0.0702129	0.000380392
ILMN_17416	SUMO4	387082	0.0275382	0.0502012	0.000443827
ILMN_17425	PHACTR1	221692	0.0182693	0.110395	1.10169e-05
ILMN_17426	FLJ31438	130162	0.0407355	0.0799704	6.24531e-05
ILMN_17453	SPON2	10417	0.0432964	0.124743	1.10169e-05
ILMN_17456	SOX4	6659	0.0370605	0.215681	1.10169e-05
ILMN_17464	FKBP2	2286	0.00376392	0.274097	1.79709e-05
ILMN_17542	NFATC2IP	84901	0.0472072	0.182245	1.10169e-05
ILMN_17545	NUP35	129401	0.00125942	0.10122	3.61467e-05
ILMN_17554	AMMECR1	9949	0.0304253	0.0520616	0.000145307
ILMN_17558	RASGRP4	115727	0.0351121	0.167187	1.10169e-05
ILMN_17574	TNFRSF17	608	0.039501	0.0575938	0.00290168
ILMN_17631	MGC29891	126626	0.0344031	0.0544712	5.10326e-05
ILMN_17682	ICAM1	3383	0.0344031	0.195022	1.10169e-05
ILMN_17686	FAM21C	253725	0.0275382	0.0884027	1.10169e-05
ILMN_17694	LOC143543	143543	0.0370605	0.0593376	0.00181537
ILMN_17726	YIPF5	81555	0.0458758	0.14185	5.10326e-05
ILMN_17727	NA	NA	0.0329517	0.0787548	1.10169e-05
ILMN_17743	POPDC2	64091	0.038295	0.101647	3.61467e-05
ILMN_17752	SAMHD1	25939	0.0275382	0.0603886	6.24531e-05
ILMN_17784	RASL11A	387496	0.0495669	0.292129	1.10169e-05
ILMN_1780	SPARC	6678	0.0343459	0.207747	2.54474e-05
ILMN_17800	NPHP4	261734	0.0459592	0.0609828	0.000397295
ILMN_17805	ISYNA1	51477	0.038295	0.0739845	0.000297656
ILMN_17814	PDE4D	5144	0.0343459	0.0805278	0.000328647
ILMN_1782	ORC4L	5000	0.039501	0.147691	1.10169e-05
ILMN_17834	TFPI	7035	0.0494469	0.238409	1.10169e-05
ILMN_17843	C18orf19	125228	0.0370605	0.14582	1.10169e-05
ILMN_17847	PLEKHA5	54477	0.0304253	0.208848	1.79709e-05
ILMN_17873	LOC90826	90826	0.042016	0.094119	0.000347782
ILMN_17885	C8orf58	541565	0.0433474	0.202859	0.000282498
ILMN_17903	SLC25A13	10165	0.0275382	0.0556706	4.23568e-05
ILMN_17906	C10orf58	84293	0.0382665	0.0669519	2.54474e-05
ILMN_17913	REV3L	5980	0.0407815	0.0511908	0.00294516
ILMN_1792	ARFRP1	10139	0.0495669	0.110263	1.10169e-05
ILMN_17949	GABPB2	2553	0.0262321	0.0520616	6.7695e-05
ILMN_17978	MMACHC	25974	0.0484552	0.205566	0.000171436
ILMN_17981	NR1D2	9975	0.0356091	0.147419	1.10169e-05
ILMN_18027	CD163	9332	0.0302449	0.0591751	0.00387994
ILMN_18042	MAX	4149	0.0235184	0.0663051	1.10169e-05
ILMN_18044	CKAP2	26586	0.0459592	0.272276	1.10169e-05
ILMN_18075	PPP2R5C	5527	0.0382665	0.0841772	1.10169e-05
ILMN_18082	LACTB2	51110	0.0316885	0.208248	1.10169e-05
ILMN_18125	ZNF532	55205	0.042016	0.205917	6.89716e-05
ILMN_18132	FKBP14	55033	0.0407355	0.347632	1.10169e-05
ILMN_18171	RDH16	8608	0.0432964	0.26609	1.10169e-05
ILMN_18179	AGGF1	55109	0.0329517	0.439492	1.10169e-05
ILMN_18188	CCDC41	51134	0.0356091	0.102148	1.10169e-05
ILMN_18208	RCL1	10171	0.0289817	0.0854019	1.10169e-05
ILMN_1822	HIST1H2AE	3012	0.042016	0.337225	1.10169e-05
ILMN_18232	CXorf23	256643	0.0221109	0.159694	1.10169e-05
ILMN_18245	C4orf32	132720	0.0302449	0.0562878	0.000158504
ILMN_18256	EDG3	1903	0.024926	0.0524206	0.000485798
ILMN_18257	RNF111	54778	0.0432964	0.393566	1.10169e-05
ILMN_18259	DHX35	60625	0.0289817	0.06084	5.10326e-05
ILMN_18303	BAG1	573	0.0495669	0.0723763	2.54474e-05
ILMN_18324	SCYL1BP1	92344	0.0275382	0.0915509	1.10169e-05
ILMN_18330	C14orf153	84334	0.0344031	0.557476	1.10169e-05
ILMN_18364	LOC401431	401431	0.039501	0.0893449	0.000264204
ILMN_18423	LMTK2	22853	0.042016	0.0968738	0.000132802
ILMN_18443	BRCC3	79184	0.0297543	0.614918	1.10169e-05
ILMN_18462	ZNF274	10782	0.0407355	0.162132	1.10169e-05
ILMN_18475	NUDCD2	134492	0.042016	0.119354	0.00751087
ILMN_18491	JMY	133746	0.0472072	0.358589	1.10169e-05
ILMN_18492	TRIM46	80128	0.0316885	0.0587736	2.9848e-05
ILMN_18524	YWHAE	7531	0.0432964	0.0636068	0.000940537
ILMN_18545	WFS1	7466	0.0316885	0.0647182	0.000362004
ILMN_18546	BNIPL	149428	0.0289817	0.0789071	1.10169e-05
ILMN_18556	SPN	6693	0.0229708	0.169714	1.10169e-05
ILMN_18563	ERCC1	2067	0.0495669	0.0990299	0.000400828
ILMN_1857	LOC283932	283932	0.0215977	0.0675159	1.10169e-05
ILMN_18574	C20orf111	51526	0.039501	0.0520616	0.00108762
ILMN_18628	CBR1	873	0.0370605	0.0680092	0.000223156
ILMN_18640	PTCH1	5727	0.0344031	0.194295	1.79709e-05
ILMN_18641	HEY1	23462	0.0495669	0.085359	0.00019288
ILMN_1866	RTF1	23168	0.0302449	0.0842887	1.10169e-05
ILMN_18684	ARL6IP2	64225	0.0382665	0.0598498	3.61467e-05
ILMN_18691	SCML4	256380	0.0472072	0.237199	1.79709e-05
ILMN_18726	RBMS1	5937	0.0275382	0.0872876	1.10169e-05
ILMN_18735	TDRD9	122402	0.0407815	0.117307	0.000184501
ILMN_18738	FADS1	3992	0.0275382	0.0614949	1.10169e-05
ILMN_18742	IL4R	3566	0.00902305	0.0533514	1.10169e-05
ILMN_18761	GCAT	23464	0.0495669	0.096893	0.00189699
ILMN_18784	PLEKHA3	65977	0.0329517	0.0535154	0.0010819
ILMN_18812	C6orf150	115004	0.0289817	0.193891	8.93029e-05
ILMN_18840	RAB36	9609	0.0444726	0.142339	0.000113955
ILMN_18849	C20orf32	57091	0.0407815	0.0514214	0.00367959
ILMN_18853	CXorf39	139231	0.0445954	0.0582976	0.00595404
ILMN_18912	NEDD4L	23327	0.0495669	0.0647182	0.000145307
ILMN_18922	PDK1	5163	0.0483189	0.0577854	0.000275343
ILMN_1894	IL5RA	3568	0.0478594	0.0891573	0.000145307
ILMN_18942	RWDD2	112611	0.0289817	0.159012	1.10169e-05
ILMN_18986	CDAN1	146059	0.00979658	0.135834	1.10169e-05
ILMN_19003	DBR1	51163	0.0459592	0.107773	1.10169e-05
ILMN_1902	TOP3A	7156	0.0201901	0.0523706	1.10169e-05
ILMN_19026	INADL	10207	0.0495669	0.126646	0.000158504
ILMN_1905	CD59	966	0.0329517	0.0539072	0.000606633
ILMN_19132	RBAK	57786	0.0495669	0.0530378	0.023025
ILMN_19158	76P	27229	0.0182693	0.0647182	1.10169e-05
ILMN_19172	PXMP2	5827	0.00176652	0.0549918	1.10169e-05
ILMN_19179	RBBP6	5930	0.0108691	0.0528902	1.10169e-05
ILMN_1920	ZNF239	8187	0.039501	0.133204	1.10169e-05
ILMN_19232	APOL2	23780	0.0439622	0.0909698	0.000677432
ILMN_19233	CADM1	23705	0.0483189	0.147675	0.000202964
ILMN_19285	TRAPPC2	6399	0.0262321	0.429112	1.10169e-05
ILMN_1930	MRTO4	51154	0.0221109	0.0837713	1.79709e-05
ILMN_19306	ACSS2	55902	0.0484552	0.0620338	2.54474e-05
ILMN_19307	C10orf56	219654	0.0344031	0.0856766	0.000154215
ILMN_19363	NOXA1	10811	0.0421129	0.0518148	0.000145307
ILMN_19382	MEIS1	4211	0.0432964	0.253195	1.10169e-05
ILMN_19383	SLC25A3	5250	0.0382665	0.0518148	0.00073384
ILMN_19397	SNORA64	26784	0.0432964	0.2389	1.10169e-05
ILMN_1940	SFXN4	119559	0.00176143	0.0559007	1.10169e-05
ILMN_19506	STK38L	23012	0.0316885	0.135653	2.54474e-05
ILMN_19511	NA	NA	0.0370605	0.0511908	0.000118583
ILMN_19512	CSNK1G1	53944	0.0110164	0.122537	1.10169e-05
ILMN_19517	INPP4A	3631	0.00114705	0.0754059	1.10169e-05
ILMN_19530	NDUFS1	4719	0.0235184	0.321581	1.10169e-05
ILMN_19544	MTG1	92170	0.0446278	0.216773	1.10169e-05
ILMN_19560	ARHGAP12	94134	0.0304253	0.14411	8.43071e-05
ILMN_19600	DACH1	1602	0.00367497	0.109329	1.10169e-05
ILMN_19616	SMPDL3B	27293	0.0430127	0.14325	0.000380392
ILMN_1967	SNX15	29907	0.00156542	0.221647	1.10169e-05
ILMN_1968	MAFG	4097	0.0248245	0.0668535	1.10169e-05
ILMN_19684	NA	NA	0.0182693	0.0693579	1.10169e-05
ILMN_19726	FLJ20309	54891	0.0182693	0.320395	1.10169e-05
ILMN_19745	BRD4	23476	0.00204338	0.257318	1.79709e-05
ILMN_19789	CLCC1	23155	0.0356091	0.0990299	2.54474e-05
ILMN_1983	PCNXL2	80003	0.00311225	0.0565998	1.10169e-05
ILMN_1984	PILRB	29990	0.0445798	0.32215	1.10169e-05
ILMN_19878	PRMT1	3276	0.0271298	0.0646209	0.000282498
ILMN_19918	ZNF326	284695	0.0368436	0.310962	1.10169e-05
ILMN_19934	ZNF124	7678	0.0432964	0.205098	1.10169e-05
ILMN_19939	MGC35361	222234	0.0459592	0.070741	0.00198208
ILMN_19970	RAP1A	5906	0.0459592	0.13193	0.000171436
ILMN_19977	DKFZp686O24166	374383	0.0344031	0.074542	2.54474e-05
ILMN_19983	CD70	970	0.0407355	0.077825	0.00328427
ILMN_20011	C3orf38	285237	0.0382665	0.112836	0.000414527
ILMN_20014	DLAT	1737	0.0370605	0.274792	1.10169e-05
ILMN_20035	FBXO32	114907	0.0289827	0.244093	1.10169e-05
ILMN_20057	NSUN3	63899	0.0275382	0.0984626	1.10169e-05
ILMN_20063	PLD1	5337	0.0382665	0.0810108	0.00176719
ILMN_20089	CPNE8	144402	0.0275382	0.0518148	0.000308623
ILMN_20097	RASSF3	283349	0.0407355	0.0544712	0.00202594
ILMN_20117	TPM2	7169	0.0169932	0.0514087	0.00263581
ILMN_20148	AVIL	10677	0.0289817	0.10769	9.87743e-05
ILMN_20149	ZNF707	286075	0.0275382	0.0518176	1.10169e-05
ILMN_2015	GNB5	10681	0.0484552	0.297426	1.10169e-05
ILMN_20200	ABHD11	83451	0.0495669	0.191282	0.00031219
ILMN_20213	APRIN	23047	0.0275382	0.074542	1.10169e-05
ILMN_20229	C7orf11	136647	0.0182693	0.0536781	5.10326e-05
ILMN_20235	SYNGR1	9145	0.0370605	0.0663871	0.000472433
ILMN_20257	C1GALT1	56913	0.0382665	0.141735	8.43071e-05
ILMN_20258	UBE2V1	7335	0.0382665	0.0529346	0.000162606
ILMN_2026	KIAA0101	9768	0.0294626	0.116963	9.98983e-05
ILMN_20261	CTBP2	1488	0.0221109	0.0620338	1.10169e-05
ILMN_20269	COG6	57511	0.0215977	0.0565998	1.79709e-05
ILMN_20274	BAT4	7918	0.0344031	0.152302	1.10169e-05
ILMN_2030	LRP8	7804	0.0356091	0.156507	4.23568e-05
ILMN_20343	SLC26A8	116369	0.0428956	0.0754762	0.00151323
ILMN_20368	PKD2	5311	0.039501	0.305785	1.10169e-05
ILMN_20369	MFAP4	4239	0.0495669	0.0946609	0.00180967
ILMN_20371	NA	NA	0.0382665	0.360473	1.10169e-05
ILMN_20381	AIFM1	9131	0.00125942	0.115278	1.10169e-05
ILMN_20429	OR56B1	387748	0.0262321	0.0527897	2.54474e-05
ILMN_20431	UNC119	9094	0.039501	0.37681	1.10169e-05
ILMN_20445	RBM39	9584	0.0356091	0.199358	1.10169e-05
ILMN_2045	KCTD7	154881	0.0201901	0.0505251	2.9848e-05
ILMN_20454	SSPN	8082	0.0432964	0.148013	0.000128225
ILMN_20465	PRC1	9055	0.039501	0.0529346	1.10169e-05
ILMN_20468	IFT74	80173	0.0275382	0.129342	4.55449e-05
ILMN_2048	ZNF503	84858	0.0432964	0.0756057	0.000465475
ILMN_20492	MON1A	84315	0.0472072	0.161209	1.10169e-05
ILMN_20568	RBBP9	10741	0.00497166	0.368227	1.10169e-05
ILMN_20584	CDC7	8317	0.0302449	0.0660743	0.000340284
ILMN_20608	HECW2	57520	0.0275382	0.179544	5.68761e-05
ILMN_20622	HSPC159	29094	0.042016	0.0995566	0.000219373
ILMN_20641	ZNF169	169841	0.0302449	0.174293	1.10169e-05
ILMN_20654	UAP1L1	91373	0.0262321	0.0565998	2.54474e-05
ILMN_20675	GPR19	2842	0.0329517	0.0582976	0.000351457
ILMN_20708	TGFBR1	7046	0.0370605	0.0696502	1.10169e-05
ILMN_20728	EIF2C3	192669	0.0407355	0.222723	1.10169e-05
ILMN_20785	STAU2	27067	0.0356091	0.0852593	9.40336e-05
ILMN_20789	C10orf88	80007	0.0483189	0.103871	0.00403915
ILMN_2079	DGKD	8527	0.00125942	0.333115	1.10169e-05
ILMN_20797	IL23A	51561	0.0343459	0.128017	0.000900991
ILMN_20804	CCDC132	55610	0.0344031	0.096406	1.10169e-05
ILMN_20831	FHL2	2274	0.0343459	0.114032	1.10169e-05
ILMN_20913	NA	NA	0.039501	0.162882	1.10169e-05
ILMN_2096	PHF14	9678	0.00658836	0.133476	1.79709e-05
ILMN_20985	KIAA0773	9715	0.00877284	0.148657	1.10169e-05
ILMN_20988	MTHFD1L	25902	0.0329517	0.119324	1.10169e-05
ILMN_2099	ST3GAL1	6482	0.0458758	0.202424	1.10169e-05
ILMN_21004	ZSCAN25	221785	0.039501	0.0544712	0.00107271
ILMN_21009	NFE2L3	9603	0.039501	0.313776	1.10169e-05
ILMN_2105	OTX1	5013	0.0262321	0.0508042	0.000197289
ILMN_21070	C17orf80	55028	0.0446278	0.137061	1.10169e-05
ILMN_21092	POMT2	29954	0.0316885	0.160264	1.79709e-05
ILMN_2116	RASSF4	83937	0.0432964	0.172045	1.79709e-05
ILMN_21189	PTPN7	5778	0.0199137	0.0605396	0.000202964
ILMN_21190	ZNF235	9310	0.0407355	0.119242	0.000646784
ILMN_21198	CLN8	2055	0.0262321	0.0783022	1.10169e-05
ILMN_21203	CENPL	91687	0.0343459	0.162404	1.10169e-05
ILMN_21204	WWOX	51741	0.00471729	0.149331	1.10169e-05
ILMN_21225	DNM3	26052	0.0394554	0.0750397	6.89716e-05
ILMN_2126	DCTN3	11258	0.0114082	0.126089	2.54474e-05
ILMN_21261	PPFIBP1	8496	0.00577793	0.184459	1.10169e-05
ILMN_2128	SLC8A3	6547	0.0432964	0.124651	1.10169e-05
ILMN_21340	PRR13	54458	0.0275382	0.077825	5.68761e-05
ILMN_21354	GIPC1	10755	0.042016	0.169317	1.10169e-05
ILMN_21377	LNX2	222484	0.0275382	0.105502	1.10169e-05
ILMN_2138	DHCR7	1717	0.0329517	0.0804798	9.40336e-05
ILMN_21382	BMP2K	55589	0.0262321	0.0511908	1.10169e-05
ILMN_21390	IFT57	55081	0.0382665	0.0533514	0.00258885
ILMN_21398	CXCL5	6374	0.0433474	0.296454	0.00010471
ILMN_21416	MYL5	4636	0.0262321	0.0900333	5.68761e-05
ILMN_21427	L2HGDH	79944	0.0275382	0.0539072	2.9848e-05
ILMN_21454	RP3-377H14.5	285830	0.0248245	0.182611	1.10169e-05
ILMN_2147	CXCR7	57007	0.0221109	0.0582178	3.61467e-05
ILMN_21503	PIK3R5	23533	0.0221109	0.0663051	1.10169e-05
ILMN_21510	UPF2	26019	0.000504871	0.134027	1.10169e-05
ILMN_2156	LOC553158	553158	0.0356091	0.0539072	0.000109365
ILMN_21573	POLH	5429	0.0484552	0.104334	4.55449e-05
ILMN_21595	LOC401720	401720	0.0432964	0.0701986	1.79709e-05
ILMN_21600	CCDC71	64925	0.039501	0.135199	6.7695e-05
ILMN_2161	TCIRG1	10312	0.0370605	0.168332	1.10169e-05
ILMN_21615	TCP11L2	255394	0.042016	0.0696502	0.000141781
ILMN_21620	RFX3	5991	0.0221483	0.362123	1.10169e-05
ILMN_21646	KRT75	9119	0.0368436	0.0523706	0.000132802
ILMN_21649	MDFIC	29969	0.0407815	0.0631171	0.000297656
ILMN_21662	COG8	84342	0.0432964	0.0675159	0.000472433
ILMN_21663	TMEM107	84314	0.0407355	0.570749	1.10169e-05
ILMN_2169	WDR85	92715	0.042016	0.148526	1.79709e-05
ILMN_21707	ZNHIT2	741	0.0201901	0.0520616	3.61467e-05
ILMN_21714	TMEM118	84900	0.0382665	0.0510919	0.00706836
ILMN_21733	MPP5	64398	0.0329517	0.0549834	1.79709e-05
ILMN_21771	MRPL40	64976	0.0229037	0.265228	0.000128225
ILMN_21780	ZNF345	25850	0.0421129	0.234647	1.10169e-05
ILMN_21813	ANKRD54	129138	0.0201901	0.576813	1.10169e-05
ILMN_21820	DOK2	9046	0.039501	0.17877	1.10169e-05
ILMN_21822	SLC25A17	10478	0.0432964	0.520589	1.10169e-05
ILMN_21869	EPHA4	2043	0.0275382	0.0636348	0.000235754
ILMN_21921	LOC401622	401622	0.0329517	0.0518148	0.00347745
ILMN_21935	ATP7B	540	0.0149599	0.263367	1.10169e-05
ILMN_21952	CTBP1	1487	0.00169359	0.099044	1.10169e-05
ILMN_21954	NUP98	4928	0.0329517	0.140104	1.10169e-05
ILMN_21977	ZNF3	7551	0.0105711	0.2985	1.10169e-05
ILMN_22049	MYST4	23522	0.0182693	0.251568	1.10169e-05
ILMN_22082	FBN2	2201	0.0275382	0.0805511	9.98983e-05
ILMN_22086	NA	NA	0.0446278	0.484038	1.10169e-05
ILMN_22108	ZNF563	147837	0.0481155	0.281831	1.10169e-05
ILMN_22149	FLJ21986	79974	0.042016	0.183114	0.000671132
ILMN_22260	SASH1	23328	0.0370605	0.0520616	0.000231425
ILMN_22274	ATP2C1	27032	0.0472072	0.291851	9.40336e-05
ILMN_22291	RUFY3	22902	0.0446278	0.274384	1.10169e-05
ILMN_22293	KNS2	3831	0.0344031	0.0598498	1.10169e-05
ILMN_22298	KCNE3	10008	0.0446278	0.424129	1.10169e-05
ILMN_2230	NY-SAR-48	93323	0.0316885	0.0990299	0.000301373
ILMN_22316	PNPT1	87178	0.038295	0.17271	1.10169e-05
ILMN_22318	EBAG9	9166	0.000953028	0.171801	1.10169e-05
ILMN_22326	C1orf56	54964	0.0262321	0.0696502	1.10169e-05
ILMN_22360	VILL	50853	0.0370605	0.103324	5.10326e-05
ILMN_22393	FLJ20850	55049	0.042016	0.254885	1.10169e-05
ILMN_22397	OTUD6B	51633	0.0344031	0.0832524	1.10169e-05
ILMN_22435	C1orf156	92342	0.0495669	0.285946	1.10169e-05
ILMN_22436	QRICH1	54870	0.0459592	0.0544712	0.000708129
ILMN_22461	PPP2R2D	55844	0.0407355	0.178278	1.10169e-05
ILMN_22465	PTER	9317	0.042016	0.461794	4.55449e-05
ILMN_2247	IL8	3576	0.0201901	0.0530378	0.000380392
ILMN_2249	WNT10B	7480	0.0495669	0.125783	1.79709e-05
ILMN_2251	ABCD4	5826	0.0484552	0.14144	0.000260431
ILMN_22518	RECQL5	9400	0.0382665	0.417008	1.10169e-05
ILMN_22535	ZNF184	7738	0.0484552	0.110065	1.79709e-05
ILMN_2254	SNORD33	26818	0.0495669	0.333399	0.000974923
ILMN_22571	DUS4L	11062	0.039501	0.162552	9.40336e-05
ILMN_22579	C9orf82	79886	0.0495669	0.332927	3.61467e-05
ILMN_22590	NOLC1	9221	0.042016	0.094666	1.10169e-05
ILMN_22629	NFIC	4782	0.0275382	0.260287	1.10169e-05
ILMN_2263	KHDRBS1	10657	0.0182693	0.0539072	1.10169e-05
ILMN_22653	CLDN15	24146	0.00258566	0.235647	1.10169e-05
ILMN_22663	KIAA1429	25962	0.0407815	0.0592389	0.00119905
ILMN_22670	TMEM177	80775	0.0329517	0.096893	1.10169e-05
ILMN_22672	C11orf73	51501	0.0316885	0.0930219	0.00061973
ILMN_22693	ZDHHC13	54503	0.0289817	0.0756907	1.10169e-05
ILMN_22730	GLRX2	51022	0.0432964	0.194157	0.000351457
ILMN_22737	EID3	493861	0.0302449	0.0603886	0.00121346
ILMN_22744	AQP3	360	0.024926	0.0821311	1.79709e-05
ILMN_22753	LRP1	4035	0.0446278	0.504517	1.10169e-05
ILMN_22759	ZNF195	7748	0.0302449	0.0536781	4.23568e-05
ILMN_22825	LRRC23	10233	0.0101411	0.233737	1.10169e-05
ILMN_22831	LOC128977	128977	0.0215977	0.0539072	6.24531e-05
ILMN_2284	PVRL3	25945	0.0344031	0.122341	1.10169e-05
ILMN_22847	RNASE1	6035	0.0432964	0.0544712	0.0291242
ILMN_2285	MBIP	51562	0.0407355	0.067412	0.00362689
ILMN_22869	ARL17P1	51326	0.0302449	0.0547357	6.7695e-05
ILMN_22941	ZC3H14	79882	0.0398886	0.265591	1.10169e-05
ILMN_22950	MYLK2	85366	0.0432964	0.0588364	4.23568e-05
ILMN_22951	RAB38	23682	0.0484552	0.130163	1.79709e-05
ILMN_22962	PTS	5805	0.0472072	0.270565	1.10169e-05
ILMN_2298	MRFAP1L1	114932	0.0284012	0.177025	1.10169e-05
ILMN_2309	GUF1	60558	0.0494469	0.109753	1.10169e-05
ILMN_23091	ROCK1	6093	0.038295	0.0622079	0.00234539
ILMN_23100	RAB28	9364	0.0316885	0.0544712	1.79709e-05
ILMN_23115	ODF2	4957	0.00301859	0.182531	1.10169e-05
ILMN_2313	RCHY1	25898	0.0495669	0.340895	1.10169e-05
ILMN_23148	RABL3	285282	0.0495669	0.0539072	0.000840161
ILMN_23149	MNAT1	4331	0.0316885	0.103793	3.61467e-05
ILMN_23155	ING3	54556	0.0409774	0.075086	0.000897851
ILMN_23187	GEMIN6	79833	0.0329517	0.0529885	0.00485047
ILMN_23202	SLFN13	146857	0.039501	0.0605038	0.00281467
ILMN_23260	NHLRC2	374354	0.0472072	0.269731	1.10169e-05
ILMN_23263	NA	NA	0.00120182	0.0532879	1.10169e-05
ILMN_23283	UCK2	7371	0.0316885	0.0556706	0.00108487
ILMN_23286	HYAL3	8372	0.0235184	0.0598498	1.10169e-05
ILMN_23289	RNF8	9025	0.00658836	0.168848	1.10169e-05
ILMN_23308	RECK	8434	0.039501	0.199188	1.10169e-05
ILMN_23347	DCBLD1	285761	0.0432964	0.641365	1.10169e-05
ILMN_23380	ARSD	414	0.0361164	0.442515	1.10169e-05
ILMN_23401	UBE2H	7328	0.0289817	0.0593376	0.000188793
ILMN_23410	NDFIP2	54602	0.0382665	0.128502	1.10169e-05
ILMN_23420	C13orf24	10464	0.0495669	0.179772	1.79709e-05
ILMN_23424	PRKCE	5581	0.0316885	0.270824	1.10169e-05
ILMN_23456	NME7	29922	0.0275382	0.0575938	1.10169e-05
ILMN_23469	AHI1	54806	0.042016	0.17877	1.79709e-05
ILMN_23471	HKR1	284459	0.0382665	0.0582976	0.00117537
ILMN_23478	CATSPER2	117155	0.0358761	0.219858	1.10169e-05
ILMN_23494	CHCHD1	118487	0.0289817	0.0620198	0.000418166
ILMN_2350	SHPRH	257218	0.0289817	0.16045	1.10169e-05
ILMN_23502	ABR	29	0.0329517	0.0799618	2.54474e-05
ILMN_23549	SPRY1	10252	0.042016	0.0609828	0.00116939
ILMN_23561	FBXW9	84261	0.0316885	0.0550676	0.000162606
ILMN_23568	HINT3	135114	0.039501	0.149106	1.10169e-05
ILMN_23582	NAT11	79829	0.0344031	0.181222	1.10169e-05
ILMN_23615	HIP1R	9026	0.00156542	0.155548	1.10169e-05
ILMN_23639	KCNRG	283518	0.0446278	0.355663	1.10169e-05
ILMN_2369	PLA2G4A	5321	0.0407815	0.220528	7.91502e-05
ILMN_23712	NARG2	79664	0.042016	0.240385	1.10169e-05
ILMN_23732	AFAP1L2	84632	0.0275382	0.101316	1.10169e-05
ILMN_23742	SPIN1	10927	0.0182693	0.0562878	1.10169e-05
ILMN_23747	RINT1	60561	0.0229037	0.12829	3.61467e-05
ILMN_23758	DTX1	1840	0.0459592	0.219492	1.10169e-05
ILMN_23769	NFATC1	4772	0.00114705	0.20378	1.10169e-05
ILMN_2377	FCGR1A	2209	0.0446278	0.0783759	0.00702663
ILMN_23788	PAPOLG	64895	0.0472072	0.0631171	1.10169e-05
ILMN_23803	YTHDC2	64848	0.0248245	0.118736	4.23568e-05
ILMN_23813	TMEM112	64788	0.0432964	0.0549678	0.00241809
ILMN_23819	SEC31A	22872	0.00167982	0.165408	1.10169e-05
ILMN_23838	TMEM129	92305	0.039501	0.130453	3.61467e-05
ILMN_23844	ARL6IP4	51329	0.0469875	0.0973909	0.00139954
ILMN_23882	VAPB	9217	0.039501	0.375436	1.10169e-05
ILMN_2391	C7orf24	79017	0.0289817	0.0729199	1.79709e-05
ILMN_23954	MSRB3	253827	0.0433474	0.287764	1.10169e-05
ILMN_23993	NA	NA	0.0445954	0.0915509	0.000347782
ILMN_24031	SENP5	205564	0.0382665	0.117976	0.000542636
ILMN_24069	C6orf106	64771	0.0382665	0.0948649	8.43071e-05
ILMN_24070	LIN7A	8825	0.0262321	0.168955	1.10169e-05
ILMN_24104	ATG12	9140	0.0182693	0.0706638	1.10169e-05
ILMN_24105	PIN4	5303	0.0344031	0.0979176	5.68761e-05
ILMN_24107	VPRBP	9730	0.0370605	0.0884027	1.10169e-05
ILMN_24142	TIGD2	166815	0.0495669	0.331677	1.10169e-05
ILMN_24143	C4orf16	55435	0.0483189	0.105511	0.000162606
ILMN_24152	ZNF10	7556	0.0407355	0.0821273	2.9848e-05
ILMN_24170	PTGS1	5742	0.0459592	0.128754	1.10169e-05
ILMN_24173	FUZ	80199	0.039501	0.0663051	1.10169e-05
ILMN_24180	TRIM6	117854	0.0281781	0.0668563	0.000202964
ILMN_24224	MAP3K7IP1	10454	0.0130708	0.104191	1.10169e-05
ILMN_2423	ANKRD37	353322	0.0344031	0.0724077	0.000472433
ILMN_24230	TSC1	7248	0.0121042	0.0818496	1.10169e-05
ILMN_24245	TMEM144	55314	0.0407815	0.0620338	0.000931526
ILMN_24291	MGC24039	160518	0.0343459	0.256813	1.10169e-05
ILMN_24312	RPP14	11102	0.0304253	0.0598498	1.10169e-05
ILMN_24319	HEMK1	51409	0.0432964	0.15371	2.54474e-05
ILMN_24324	GALE	2582	0.0467976	0.0951167	0.000678797
ILMN_24349	AQP1	358	0.0491399	0.188036	0.00151323
ILMN_24364	ILF3	3609	0.0432964	0.0718293	9.40336e-05
ILMN_24365	CCDC126	90693	0.0421129	0.0527273	0.00393886
ILMN_24370	MIPEP	4285	0.0329517	0.197807	1.10169e-05
ILMN_24389	ZNF687	57592	0.0446278	0.0529346	0.00287046
ILMN_24390	PGBD3	267004	0.0484552	0.522983	1.10169e-05
ILMN_2440	ZNF616	90317	0.0316885	0.140445	5.68761e-05
ILMN_24405	PRCC	5546	0.0329517	0.0614719	1.10169e-05
ILMN_24414	CAPN12	147968	0.0262321	0.0609546	2.54474e-05
ILMN_24436	LAPTM4B	55353	0.0221109	0.0587736	1.10169e-05
ILMN_24496	SDCCAG8	10806	0.0407355	0.0506786	0.001268
ILMN_2450	MPST	4357	0.0370605	0.151868	1.10169e-05
ILMN_24537	CCDC120	90060	0.0329517	0.24491	1.10169e-05
ILMN_24542	DKFZp761B107	91050	0.0344031	0.0556706	9.87743e-05
ILMN_24543	ZNF430	80264	0.0446278	0.0603886	0.00158763
ILMN_2456	ATF1	466	0.0495669	0.0647182	0.0102344
ILMN_24571	TAF1L	138474	0.042016	0.169405	1.10169e-05
ILMN_24604	TWISTNB	221830	0.0329517	0.119242	4.55449e-05
ILMN_24612	AMOT	154796	0.0446278	0.227348	1.10169e-05
ILMN_24621	SNORA10	574042	0.0262321	0.119324	1.10169e-05
ILMN_24639	ST7L	54879	0.0336652	0.734352	1.10169e-05
ILMN_24662	TARSL2	123283	0.0432964	0.110962	1.10169e-05
ILMN_24682	KIAA0701	23074	0.0247615	0.547217	1.10169e-05
ILMN_24693	TPMT	7172	0.0459592	0.173725	0.000158504
ILMN_24707	JMJD2C	23081	0.0289817	0.144987	1.10169e-05
ILMN_24721	SLC30A4	7782	0.0459592	0.342432	1.79709e-05
ILMN_24736	C17orf69	147081	0.0382665	0.144131	1.79709e-05
ILMN_24747	ADCK1	57143	0.0221109	0.0518176	4.55449e-05
ILMN_2476	PVR	5817	0.039501	0.474536	1.10169e-05
ILMN_24820	KIAA0090	23065	0.0446278	0.0575938	0.00627984
ILMN_24835	ACP6	51205	0.0201901	0.0508042	2.54474e-05
ILMN_24842	SLC15A2	6565	0.0446278	0.150029	1.10169e-05
ILMN_2485	SLC25A4	291	0.0343459	0.0963932	1.10169e-05
ILMN_24887	C9orf140	89958	0.039501	0.121727	0.000708129
ILMN_24904	STARD8	9754	0.0182693	0.0658003	6.7695e-05
ILMN_24930	FUBP1	8880	0.039501	0.0848561	0.000162606
ILMN_24947	GGA1	26088	0.00226737	0.227762	1.10169e-05
ILMN_24971	CD52	1043	0.0484552	0.0511908	0.0229525
ILMN_24979	PHOSPHO2	493911	0.0275382	0.370612	1.79709e-05
ILMN_25004	RASIP1	54922	0.0407815	0.0544712	0.00145039
ILMN_25008	2008-03-03	115123	0.00131953	0.0532836	1.10169e-05
ILMN_25058	NUMA1	4926	0.0289817	0.0890609	1.10169e-05
ILMN_25064	RNPC3	55599	0.0275382	0.151578	1.10169e-05
ILMN_25066	PEX7	5191	0.039501	0.0582178	0.000260431
ILMN_25075	AASDHPPT	60496	0.0275382	0.0543419	0.000141781
ILMN_25081	AES	166	0.00580659	0.111908	1.10169e-05
ILMN_25097	EMP1	2012	0.0469875	0.282029	0.000201466
ILMN_25107	RRP15	51018	0.0344031	0.126562	3.61467e-05
ILMN_25116	MRPL35	51318	0.0344031	0.0708796	1.10169e-05
ILMN_25123	SFXN5	94097	0.0316885	0.109454	0.000275343
ILMN_2513	ZNF484	83744	0.039501	0.0734375	0.000308623
ILMN_25145	WDR47	22911	0.0182693	0.289805	1.10169e-05
ILMN_2515	SPATA7	55812	0.039501	0.108114	6.7695e-05
ILMN_25152	CD1C	911	0.0275382	0.0685576	9.87743e-05
ILMN_25227	NA	NA	0.0201901	0.0984643	1.10169e-05
ILMN_25238	PRR8	92454	0.0329517	0.079405	4.23568e-05
ILMN_25293	HSPA4	3308	0.0370605	0.0762029	5.68761e-05
ILMN_2531	FGFR1OP	11116	0.0446278	0.616943	1.10169e-05
ILMN_25313	FCHO2	115548	0.0304253	0.277113	2.9848e-05
ILMN_25396	RTN2	6253	0.0484552	0.0810068	0.00010471
ILMN_25397	NUBPL	80224	0.0275382	0.069124	4.55449e-05
ILMN_25412	B3GALTL	145173	0.0484552	0.0518148	0.0111435
ILMN_25422	PPP2R1B	5519	0.00986581	0.354796	1.10169e-05
ILMN_25431	SCD	6319	0.0275382	0.117447	0.000128225
ILMN_25434	ADORA2B	136	0.0472072	0.185341	1.10169e-05
ILMN_25462	ASB7	140460	0.0010399	0.132087	1.10169e-05
ILMN_25532	FAF1	11124	0.0275382	0.0539072	2.9848e-05
ILMN_25534	SLC4A7	9497	0.0472072	0.144565	0.000154215
ILMN_25595	FUT11	170384	0.0484552	0.108475	2.54474e-05
ILMN_25645	NEU4	129807	0.0344031	0.110263	1.10169e-05
ILMN_25649	DDX6	1656	0.0370605	0.113889	1.10169e-05
ILMN_25670	CLASP2	23122	0.0275382	0.0903177	1.79709e-05
ILMN_25721	C6orf47	57827	0.039501	0.177037	1.10169e-05
ILMN_25725	CCDC112	153733	0.042016	0.0856766	0.000137241
ILMN_25771	SYNE2	23224	0.0329517	0.153517	1.10169e-05
ILMN_25822	FLJ31818	154743	0.039501	0.160704	6.24531e-05
ILMN_25829	CC2D1A	54862	0.0459592	0.0529346	0.00143191
ILMN_25830	ASNA1	439	0.039501	0.0571386	0.000411021
ILMN_25834	PARP16	54956	0.0235184	0.0501228	1.10169e-05
ILMN_2585	ASRGL1	80150	0.0445954	0.168419	0.000499771
ILMN_25881	GLUL	2752	0.0433474	0.253776	1.10169e-05
ILMN_25898	MOSPD1	56180	0.039501	0.0523706	0.000351457
ILMN_25939	TUBGCP5	114791	0.0262321	0.0883947	0.000123463
ILMN_25942	VNN3	55350	0.0275382	0.101647	1.10169e-05
ILMN_25959	C12orf45	121053	0.0329517	0.0979356	2.54474e-05
ILMN_25966	TCF20	6942	0.0382665	0.12763	1.10169e-05
ILMN_25967	SNORD68	606500	0.0356091	0.0837617	0.000773025
ILMN_25971	BCL11A	53335	0.0344031	0.0788492	1.79709e-05
ILMN_25983	DIP2A	23181	0.0495669	0.467129	1.10169e-05
ILMN_26093	DNAJC3	5611	0.0382665	0.212819	0.000368923
ILMN_26116	ERN1	2081	0.0407815	0.0657877	1.10169e-05
ILMN_26136	C1orf176	64789	0.0275382	0.0569281	0.000336264
ILMN_26140	STRBP	55342	0.0289817	0.06084	3.61467e-05
ILMN_26142	ZNF669	79862	0.024926	0.0577854	1.10169e-05
ILMN_26147	CPNE5	57699	0.0329517	0.0544712	0.000123463
ILMN_26199	DEPDC5	9681	0.0275382	0.0502012	0.000201466
ILMN_2620	NA	NA	0.0484552	0.299813	1.10169e-05
ILMN_26218	DNMT3A	1788	0.0344031	0.0565998	3.61467e-05
ILMN_26268	CYB5D2	124936	0.0201901	0.0520616	1.79709e-05
ILMN_26274	CDKAL1	54901	0.0432964	0.19182	2.54474e-05
ILMN_26297	ZDHHC2	51201	0.0407815	0.0772707	5.68761e-05
ILMN_2630	CUL4B	8450	0.039501	0.0641708	5.10326e-05
ILMN_26324	ATE1	11101	0.0484552	0.235949	1.10169e-05
ILMN_26359	PDSS1	23590	0.042016	0.310181	1.10169e-05
ILMN_26360	EPAS1	2034	0.0344031	0.0916532	1.10169e-05
ILMN_26370	IGF2BP3	10643	0.0432964	0.44399	1.10169e-05
ILMN_26382	SH2D3A	10045	0.0472072	0.119242	9.98983e-05
ILMN_26392	TXNL4A	10907	0.0344031	0.0938209	2.54474e-05
ILMN_26434	C1orf21	81563	0.039501	0.0815496	0.0007111
ILMN_26443	ZNF644	84146	0.0182693	0.178175	1.10169e-05
ILMN_2645	CCDC34	91057	0.0314671	0.076054	0.000649432
ILMN_26469	GTPBP8	29083	0.0382665	0.0856766	0.000211378
ILMN_2647	DCLRE1B	64858	0.0489371	0.184669	0.000109365
ILMN_26499	RPP25	54913	0.039501	0.0506786	0.000937505
ILMN_26508	FXYD6	53826	0.0407815	0.0696203	0.00256076
ILMN_26525	MPP7	143098	0.0289817	0.0506786	9.98983e-05
ILMN_26533	NCOR1	9611	0.0182693	0.0788492	1.10169e-05
ILMN_26564	SPG7	6687	0.00306514	0.256444	1.10169e-05
ILMN_26575	C16orf74	404550	0.039501	0.0587736	0.000113955
ILMN_26578	TBC1D3	84218	0.0432964	0.459622	1.10169e-05
ILMN_26605	ZNF24	7572	0.0433474	0.314167	1.10169e-05
ILMN_26608	TMEM23	259230	0.042016	0.103735	2.54474e-05
ILMN_26652	PRRG4	79056	0.0182693	0.0658749	3.61467e-05
ILMN_2669	NA	NA	0.0356091	0.0914445	0.00115952
ILMN_26740	WDR24	84219	0.0433474	0.0896283	4.23568e-05
ILMN_26818	CRYBB2	1415	0.0472072	0.0821817	2.54474e-05
ILMN_26832	EIF2AK3	9451	0.0275382	0.0550676	0.000458343
ILMN_26895	POU5F1	5460	0.0167691	0.127168	1.10169e-05
ILMN_26899	TYMS	7298	0.0483189	0.187613	1.79709e-05
ILMN_2691	DOPEY1	23033	0.0358545	0.120264	6.89716e-05
ILMN_26916	RIN1	9610	0.0446278	0.142624	0.000301373
ILMN_26928	FAM109A	144717	0.0316885	0.0549834	1.79709e-05
ILMN_26948	ARSB	411	0.0329517	0.0696362	1.10169e-05
ILMN_2697	ACSBG1	23205	0.0433474	0.184497	1.79709e-05
ILMN_26999	TSPYL2	64061	0.00243462	0.136858	1.79709e-05
ILMN_27007	LZTFL1	54585	0.0407815	0.214047	7.91502e-05
ILMN_27041	BPHL	670	0.0182693	0.0502012	1.79709e-05
ILMN_27049	CSTF3	1479	0.0370605	0.138203	1.10169e-05
ILMN_27054	ARSB	411	0.0137159	0.358597	1.10169e-05
ILMN_27063	FLCN	201163	0.000706785	0.316457	1.10169e-05
ILMN_2714	ANK3	288	0.010501	0.0944259	1.10169e-05
ILMN_27173	PON2	5445	0.0221109	0.215113	1.10169e-05
ILMN_27266	EED	8726	0.00388616	0.133231	1.10169e-05
ILMN_27276	KCNJ15	3772	0.0472072	0.0685576	6.7695e-05
ILMN_27281	CXCL14	9547	0.039501	0.0533514	0.000362004
ILMN_27287	HEXA	3073	0.0432964	0.119727	0.000201466
ILMN_27294	SPPL2B	56928	0.0446278	0.159483	1.10169e-05
ILMN_27336	USP13	8975	0.0262321	0.220491	1.10169e-05
ILMN_27342	ZNF592	9640	0.0472072	0.0837617	1.79709e-05
ILMN_27345	C21orf51	54065	0.0344031	0.124678	1.10169e-05
ILMN_27350	FEM1B	10116	0.0484552	0.230198	1.10169e-05
ILMN_27397	C21orf34	388815	0.0338117	0.0616322	0.00050303
ILMN_27412	PAOX	196743	0.0316885	0.065772	0.000149793
ILMN_27450	BPTF	2186	0.000580991	0.0539943	1.10169e-05
ILMN_27461	PPWD1	23398	0.0458758	0.0638489	0.0267965
ILMN_27491	LUC7L	55692	0.0167789	0.0878273	6.7695e-05
ILMN_27534	CXorf57	55086	0.0275382	0.21282	1.10169e-05
ILMN_27545	GEMIN8	54960	0.0358545	0.160208	1.10169e-05
ILMN_27567	EDG2	1902	0.0275382	0.127972	0.000132802
ILMN_27571	PI4KII	55361	0.0358545	0.18987	1.10169e-05
ILMN_27575	NQO1	1728	0.0432964	0.116775	1.79709e-05
ILMN_27595	C11orf24	53838	0.0407355	0.0593376	0.000219373
ILMN_27596	NA	NA	0.0457071	0.105065	0.00935114
ILMN_27637	CALN1	83698	0.0437946	0.173878	1.10169e-05
ILMN_27646	TESSP5	377047	0.0432964	0.0544712	0.00833445
ILMN_27702	C8orf13	83648	0.0407355	0.057933	0.00131871
ILMN_2771	MVD	4597	0.0275382	0.0956821	1.10169e-05
ILMN_27741	HYPK	25764	0.042016	0.160997	1.10169e-05
ILMN_27748	ENPP4	22875	0.0182693	0.0537103	7.91502e-05
ILMN_27763	NFIA	4774	0.0446278	0.324082	1.10169e-05
ILMN_27766	ELMOD2	255520	0.0382665	0.295809	1.10169e-05
ILMN_27792	UBE2D2	7322	0.0182693	0.0685576	1.10169e-05
ILMN_27816	BAD	572	0.0432964	0.118256	1.10169e-05
ILMN_27834	TRIM41	90933	0.0495669	0.512794	1.10169e-05
ILMN_27869	ATP5S	27109	0.0221109	0.0529346	3.61467e-05
ILMN_27871	DOCK7	85440	0.0407355	0.413955	1.10169e-05
ILMN_27934	EBF1	1879	0.0221109	0.0647182	1.10169e-05
ILMN_27952	USP37	57695	0.0262321	0.086225	7.91502e-05
ILMN_27963	CSAD	51380	0.0382665	0.17452	1.10169e-05
ILMN_27983	DNHD1	144132	0.042016	0.140243	1.10169e-05
ILMN_28026	TMOD3	29766	0.0182693	0.0598498	1.10169e-05
ILMN_28031	FLT4	2324	0.0229327	0.0719483	1.10169e-05
ILMN_28034	SLC2A9	56606	0.0421455	0.11476	0.000202964
ILMN_28046	EXTL2	2135	0.0495669	0.467159	1.10169e-05
ILMN_28070	MPHOSPH9	10198	0.0329023	0.0675159	4.23568e-05
ILMN_28098	PWP2	5822	0.0407355	0.0549678	0.00837654
ILMN_28101	LOC201164	201164	0.0459592	0.0826562	6.24531e-05
ILMN_28129	MPO	4353	0.0407815	0.0582178	0.00019288
ILMN_28153	DEAF1	10522	0.0455156	0.122329	2.9848e-05
ILMN_28165	CENPC1	1060	0.0182693	0.063096	1.10169e-05
ILMN_28177	MCPH1	79648	0.0275382	0.0745205	2.9848e-05
ILMN_28191	TM2D3	80213	0.0407355	0.140243	1.79709e-05
ILMN_28241	SERPINH1	871	0.0472072	0.088084	1.10169e-05
ILMN_28260	FGF6	2251	0.0304253	0.0799618	1.10169e-05
ILMN_28263	VASP	7408	0.0289817	0.0565998	1.10169e-05
ILMN_28297	FXR2	9513	0.0275382	0.0636348	0.000264204
ILMN_28347	FLJ37440	129804	0.0329517	0.185967	1.79709e-05
ILMN_28352	MRPS12	6183	0.0484552	0.33062	1.10169e-05
ILMN_28360	CHTF18	63922	0.0446278	0.153661	1.79709e-05
ILMN_28380	PIGK	10026	0.0289817	0.0505251	0.000215595
ILMN_28383	GEMIN5	25929	0.0358545	0.0544712	0.000219373
ILMN_28402	IL6ST	3572	0.0356091	0.435299	1.10169e-05
ILMN_28405	NR4A2	4929	0.039501	0.202964	1.10169e-05
ILMN_28409	C5orf30	90355	0.0495669	0.377725	1.10169e-05
ILMN_28415	STEAP3	55240	0.0407355	0.273584	0.000365384
ILMN_28418	FBXO11	80204	0.00314322	0.079804	1.79709e-05
ILMN_2842	KIAA0427	9811	0.038295	0.371619	1.10169e-05
ILMN_28430	SEC22C	9117	0.0382665	0.166958	1.10169e-05
ILMN_28458	QTRTD1	79691	0.0484552	0.254507	1.10169e-05
ILMN_28506	DKFZP564O0823	25849	0.0329517	0.0869896	1.79709e-05
ILMN_28588	ZNF202	7753	0.0432964	0.250124	1.10169e-05
ILMN_28610	NT5E	4907	0.0382665	0.0529346	0.000475956
ILMN_28633	RDX	5962	0.0289817	0.180817	2.54474e-05
ILMN_28650	NOTCH2	4853	0.0455108	0.0706603	0.00206584
ILMN_28654	SCAMP1	9522	0.042016	0.112698	0.000355082
ILMN_28663	CHD6	84181	0.0356091	0.0529346	0.000513892
ILMN_2868	PHLPP	23239	0.0275382	0.0609546	2.9848e-05
ILMN_28714	THEM4	117145	0.0458758	0.142229	0.000260431
ILMN_28718	SETD4	54093	0.039501	0.0701986	0.000260431
ILMN_28724	EDN1	1906	0.0382665	0.0821817	0.000113955
ILMN_2873	USP46	64854	0.0358545	0.101787	2.54474e-05
ILMN_28734	PUS7	54517	0.0276757	0.0593376	0.000109365
ILMN_28737	WEE1	7465	0.042016	0.421627	1.10169e-05
ILMN_28741	HOMER3	9454	0.0344031	0.0657877	0.000387444
ILMN_28747	GCNT1	2650	0.0275382	0.077825	1.79709e-05
ILMN_28767	GPHN	10243	0.0431475	0.640333	1.10169e-05
ILMN_28784	S100PBP	64766	0.0382665	0.124989	1.10169e-05
ILMN_28824	ZNF775	285971	0.0316885	0.114101	1.79709e-05
ILMN_28841	BRWD1	54014	0.00301346	0.225198	1.10169e-05
ILMN_28898	USP19	10869	0.0458758	0.194295	1.10169e-05
ILMN_29007	BMPR2	659	0.0358545	0.0701986	8.43071e-05
ILMN_29022	LASS4	79603	0.0358545	0.069124	2.54474e-05
ILMN_29086	NENF	29937	0.042016	0.0963449	1.10169e-05
ILMN_29177	TRIM5	85363	0.00366729	0.103271	1.79709e-05
ILMN_29180	DNMT3A	1788	0.0344031	0.117012	2.54474e-05
ILMN_29199	ARHGEF7	8874	0.00310191	0.0941248	1.79709e-05
ILMN_29245	MAPKAPK5	8550	0.042016	0.0508042	0.00766091
ILMN_29259	FLJ13611	80006	0.039501	0.0514214	0.00142502
ILMN_29273	ANKRD57	65124	0.0344031	0.536432	1.10169e-05
ILMN_29277	ZNF517	340385	0.0407355	0.26683	1.10169e-05
ILMN_29280	EVI2A	2123	0.0495669	0.131854	0.000641399
ILMN_29296	AMN1	196394	0.0331399	0.117025	1.79709e-05
ILMN_29305	FLJ20628	55006	0.0432964	0.202258	3.61467e-05
ILMN_29351	EDAR	10913	0.039501	0.140297	0.000235754
ILMN_29355	ZNF77	58492	0.0433474	0.137606	1.10169e-05
ILMN_29359	SURF6	6838	0.0382665	0.135713	0.00019288
ILMN_29386	GLT25D2	23127	0.0472072	0.0588364	0.000934651
ILMN_29421	ARL11	115761	0.0358545	0.0544712	0.00231849
ILMN_2944	RAD51C	5889	0.0382665	0.170819	0.00010471
ILMN_29460	TMLHE	55217	0.0018998	0.089813	1.10169e-05
ILMN_29468	RG9MTD3	158234	0.0343459	0.201463	1.10169e-05
ILMN_29549	NOTCH4	4855	0.039501	0.0673872	0.00146497
ILMN_2957	STAM	8027	0.0182693	0.0593376	1.10169e-05
ILMN_29570	ZNF417	147687	0.0304253	0.0840544	3.61467e-05
ILMN_29639	CASP8	841	0.0407355	0.0810108	1.79709e-05
ILMN_29669	CHD7	55636	0.0182693	0.0514214	1.10169e-05
ILMN_2967	C17orf75	64149	0.0182693	0.142819	1.10169e-05
ILMN_2970	ANAPC10	10393	0.0459592	0.621601	1.79709e-05
ILMN_29730	LCAT	3931	0.0495669	0.0872876	0.000184501
ILMN_29754	ENTPD5	957	0.0446278	0.0869896	0.000231425
ILMN_29762	CLEC1A	51267	0.0407355	0.0856766	0.000644129
ILMN_29808	HIST1H4K	8362	0.0304253	0.0751267	0.000629085
ILMN_2981	ING5	84289	0.00725479	0.318383	1.10169e-05
ILMN_29814	SCOC	60592	0.038295	0.0575938	0.000539771
ILMN_29848	RABL2B	11158	0.0344031	0.0715792	5.10326e-05
ILMN_29866	RFNG	5986	0.00104484	0.283219	1.10169e-05
ILMN_29887	ZNF383	163087	0.042016	0.0505251	0.00272815
ILMN_29898	NAT6	24142	0.0275382	0.0533514	1.10169e-05
ILMN_29912	ZAP70	7535	0.0484552	0.0821817	0.000207204
ILMN_29932	KIAA1333	55632	0.0458758	0.157707	7.4054e-05
ILMN_29954	CCDC99	54908	0.0458758	0.19154	1.10169e-05
ILMN_29968	C11orf31	280636	0.039501	0.187061	1.10169e-05
ILMN_2997	ALOX5	240	0.0275304	0.122665	2.9848e-05
ILMN_29985	RFC2	5982	0.0356091	0.077791	6.7695e-05
ILMN_30006	SULT1B1	27284	0.0433474	0.095202	5.10326e-05
ILMN_30012	WWP2	11060	0.0289817	0.0587736	1.10169e-05
ILMN_30048	C9orf40	55071	0.0221109	0.0560876	1.10169e-05
ILMN_30049	IMMP2L	83943	0.0459592	0.255385	1.79709e-05
ILMN_30083	RRAS2	22800	0.0302449	0.0756057	0.000154215
ILMN_30098	NA	NA	0.0483189	0.0549834	0.00083399
ILMN_30145	FUSIP1	10772	0.0262321	0.0562347	0.000362004
ILMN_30154	TK1	7083	0.0483189	0.0848561	0.000949439
ILMN_30161	CD2AP	23607	0.0382665	0.75894	1.10169e-05
ILMN_30239	SCLY	51540	0.039501	0.0549834	4.55449e-05
ILMN_30252	COG7	91949	0.0329517	0.0883786	7.4054e-05
ILMN_30267	CSNK2A1	1457	0.039501	0.373584	1.10169e-05
ILMN_30279	GOLGA7	51125	0.0382665	0.0712613	1.10169e-05
ILMN_30283	NKAP	79576	0.0484552	0.189044	0.000558125
ILMN_30318	ZCCHC8	55596	0.0472072	0.0511908	0.013358
ILMN_30343	BCAT1	586	0.0329023	0.0520616	6.7695e-05
ILMN_3038	SOCS1	8651	0.0275382	0.0830939	1.10169e-05
ILMN_3050	GSTM4	2948	0.046625	0.0501228	0.0085971
ILMN_30564	LOC389906	389906	0.0433474	0.200187	0.00233197
ILMN_3057	CDCA5	113130	0.0483189	0.109357	0.000351457
ILMN_30633	NA	NA	0.0235184	0.499724	1.10169e-05
ILMN_3069	INADL	10207	0.0344031	0.0690913	2.54474e-05
ILMN_3070	TBC1D1	23216	0.0407355	0.0652218	0.000542636
ILMN_3071	TJP2	9414	0.0356091	0.0874394	4.23568e-05
ILMN_30738	ZNF525	170958	0.0235184	0.130942	1.10169e-05
ILMN_3074	HNRPU	3192	0.0432964	0.0905587	0.000137241
ILMN_30784	NA	NA	0.0407815	0.0523706	0.000162606
ILMN_30807	NA	NA	0.0368436	0.0712613	0.00294076
ILMN_3092	PHF16	9767	0.0370605	0.0740246	6.89716e-05
ILMN_31111	LOC653972	653972	0.0201901	0.0598498	2.54474e-05
ILMN_31229	NA	NA	0.0382665	0.148526	1.79709e-05
ILMN_31285	C20orf194	25943	0.0407355	0.0533514	0.000132802
ILMN_31325	NA	NA	0.0289817	0.118812	2.9848e-05
ILMN_31348	NA	NA	0.0458758	0.247309	1.10169e-05
ILMN_31473	NA	NA	0.0481155	0.0575938	0.00765472
ILMN_31653	NA	NA	0.0329517	0.0603886	1.79709e-05
ILMN_31805	NA	NA	0.0432964	0.380584	1.10169e-05
ILMN_3185	RPL23AP7	118433	0.0446278	0.100008	7.4054e-05
ILMN_31857	LOC653904	653904	0.0344031	0.0592389	9.87743e-05
ILMN_3194	MIZF	25988	0.0356091	0.138103	2.9848e-05
ILMN_3197	SLC39A6	25800	0.0182693	0.0658003	1.10169e-05
ILMN_31992	NA	NA	0.0289817	0.0511908	0.000623027
ILMN_32125	NA	NA	0.0356091	0.126323	5.10326e-05
ILMN_3215	ZNF652	22834	0.0329517	0.0598498	0.000188793
ILMN_32223	NA	NA	0.0316885	0.172698	1.10169e-05
ILMN_32237	LOC401321	401321	0.0484552	0.167944	1.10169e-05
ILMN_32246	LOC653631	653631	0.0289817	0.0616049	0.000568589
ILMN_3226	SH3PX3	257364	0.0495669	0.102813	0.00565002
ILMN_32365	ZNF699	374879	0.0169932	0.0510919	1.10169e-05
ILMN_3246	NMNAT1	64802	0.039501	0.296318	1.10169e-05
ILMN_32473	NA	NA	0.0483189	0.391747	1.10169e-05
ILMN_3248	DTWD1	56986	0.0289817	0.19927	1.10169e-05
ILMN_32497	HSZFP36	55552	0.0407355	0.395791	1.10169e-05
ILMN_32504	NA	NA	0.0329517	0.295359	1.10169e-05
ILMN_32546	NA	NA	0.0472072	0.166084	0.00028626
ILMN_32561	LOC399715	399715	0.039501	0.167004	7.4054e-05
ILMN_3257	MAPK1	5594	0.0182693	0.55196	1.10169e-05
ILMN_32596	LOC647037	647037	0.039501	0.0603886	0.00681996
ILMN_3264	ZNF429	353088	0.0495669	0.0901549	0.000730978
ILMN_32659	IGSF9B	22997	0.0382665	0.287906	1.10169e-05
ILMN_3271	ANKRD25	25959	0.0407355	0.135493	0.00080498
ILMN_32744	LOC652458	652458	0.0459592	0.271309	1.10169e-05
ILMN_32812	FLJ12334	400946	0.039501	0.0555236	0.000145307
ILMN_32838	NA	NA	0.0483189	0.413136	1.10169e-05
ILMN_32939	NA	NA	0.0289817	0.154964	2.9848e-05
ILMN_3298	PVRL2	5819	0.0459592	0.143876	2.9848e-05
ILMN_33077	NA	NA	0.0459592	0.166027	1.79709e-05
ILMN_3312	PARP15	165631	0.0262321	0.0501228	5.10326e-05
ILMN_33127	NA	NA	0.00337801	0.0936645	1.79709e-05
ILMN_33142	CECR7	27438	0.0275382	0.0867587	1.10169e-05
ILMN_3327	TPCN1	53373	0.042016	0.206613	5.10326e-05
ILMN_33379	NA	NA	0.0356091	0.172778	1.10169e-05
ILMN_3338	SLC25A36	55186	0.0136838	0.296561	1.10169e-05
ILMN_33443	NA	NA	0.039501	0.159227	1.10169e-05
ILMN_33487	NA	NA	0.039501	0.128966	0.000211378
ILMN_33497	ZNF799	90576	0.038295	0.0598498	2.9848e-05
ILMN_33586	NA	NA	0.039501	0.0582976	0.000166973
ILMN_33702	LQK1	642946	0.0354173	0.0920085	0.00544829
ILMN_33812	LOC645904	645904	0.0344031	0.461704	1.10169e-05
ILMN_33936	ZNF629	23361	0.042016	0.162882	1.10169e-05
ILMN_34089	NA	NA	0.0407815	0.107418	1.10169e-05
ILMN_34157	NA	NA	0.0289817	0.180137	1.10169e-05
ILMN_34193	NA	NA	0.0275382	0.0966782	2.9848e-05
ILMN_34276	NA	NA	0.042016	0.0539072	0.00565468
ILMN_3431	RSC1A1	6248	0.0289817	0.161686	3.61467e-05
ILMN_34357	LOC652699	652699	0.0432964	0.0989935	2.54474e-05
ILMN_3438	AMACR	23600	0.0432964	0.0680092	2.54474e-05
ILMN_3443	NRAS	4893	0.0356091	0.129301	4.23568e-05
ILMN_34430	LOC201229	201229	0.0289817	0.11482	1.10169e-05
ILMN_3445	NDRG2	57447	0.0382665	0.0647182	4.23568e-05
ILMN_34523	NA	NA	0.039501	0.0718293	1.79709e-05
ILMN_34551	NA	NA	0.0407815	0.168742	1.10169e-05
ILMN_34578	NA	NA	0.0494469	0.257545	1.10169e-05
ILMN_3460	LUC7L2	51631	0.0472072	0.0942758	0.000641399
ILMN_34681	NA	NA	0.0182693	0.0842887	2.9848e-05
ILMN_3474	NA	NA	0.0289817	0.0603886	1.10169e-05
ILMN_34786	LOC645253	645253	0.0329517	0.130108	1.10169e-05
ILMN_34792	NA	NA	0.0472072	0.121727	0.000485798
ILMN_3481	WDR4	10785	0.016587	0.0547226	0.000897851
ILMN_34862	NA	NA	0.0312696	0.270837	1.10169e-05
ILMN_34902	NA	NA	0.0275382	0.0885339	1.10169e-05
ILMN_34991	NA	NA	0.0368436	0.360104	1.10169e-05
ILMN_35010	NA	NA	0.0407355	0.133951	9.98983e-05
ILMN_35170	NA	NA	0.0289205	0.293217	1.10169e-05
ILMN_35180	FLJ27354	400761	0.0459592	0.185185	1.79709e-05
ILMN_3521	GPR177	79971	0.0302449	0.307545	1.10169e-05
ILMN_35262	NA	NA	0.0495669	0.0843073	0.00328427
ILMN_35338	LOC650155	650155	0.0289817	0.267894	1.10169e-05
ILMN_35353	LOC440498	440498	0.0495669	0.0837713	0.000629085
ILMN_35361	NA	NA	0.0446278	0.318058	1.10169e-05
ILMN_35445	NA	NA	0.0193721	0.106466	1.10169e-05
ILMN_35501	NA	NA	0.0331399	0.0514214	0.00052084
ILMN_3555	KIAA1026	23254	0.040552	0.0523706	0.00899286
ILMN_35551	NA	NA	0.0182693	0.0506786	5.10326e-05
ILMN_35628	LOC644075	644075	0.0182693	0.0502012	1.10169e-05
ILMN_35760	NA	NA	0.0483189	0.192366	1.10169e-05
ILMN_35781	NA	NA	0.0275382	0.0523706	3.61467e-05
ILMN_3588	GPAM	57678	0.0472072	0.150883	1.79709e-05
ILMN_35992	NA	NA	0.0407355	0.0620338	0.000845403
ILMN_36008	NA	NA	0.0316885	0.0508042	0.000425195
ILMN_36121	LOC647894	647894	0.0407355	0.0832761	1.10169e-05
ILMN_3621	ZNF655	79027	0.042016	0.121727	1.10169e-05
ILMN_36215	USP32	84669	0.0395755	0.0660792	0.00121908
ILMN_36452	NA	NA	0.0316885	0.0800041	0.0007111
ILMN_36504	NA	NA	0.0358545	0.0729199	0.00052431
ILMN_36573	NA	NA	0.0495669	0.267272	7.91502e-05
ILMN_36633	LOC648196	648196	0.0182693	0.0893449	1.10169e-05
ILMN_36821	LOC149448	149448	0.0182693	0.0636655	1.10169e-05
ILMN_36859	LOC648153	648153	0.0432964	0.0756241	1.10169e-05
ILMN_36901	NA	NA	0.0459592	0.111981	0.000166973
ILMN_36976	NA	NA	0.0182693	0.0810161	1.10169e-05
ILMN_37077	NA	NA	0.0483189	0.106029	3.61467e-05
ILMN_37132	MGC16597	339230	0.0182693	0.0609828	1.10169e-05
ILMN_37145	NA	NA	0.0382665	0.234091	1.10169e-05
ILMN_37243	NA	NA	0.0407355	0.0502012	0.0111245
ILMN_37344	LOC392713	392713	0.0329517	0.083715	2.54474e-05
ILMN_37441	KIAA1666	85376	0.0316885	0.0556706	0.0049374
ILMN_3746	FNBP1L	54874	0.0458758	0.122716	1.10169e-05
ILMN_37466	NA	NA	0.0316885	0.0638489	0.000264204
ILMN_3757	RHBDD3	25807	0.0472072	0.110096	0.000145307
ILMN_37753	NA	NA	0.039501	0.162552	0.000141781
ILMN_37761	RPL32P3	132241	0.0382665	0.324428	1.10169e-05
ILMN_3777	BIK	638	0.039501	0.0953647	2.54474e-05
ILMN_3780	HOOK2	29911	0.0382665	0.0587736	0.0007111
ILMN_3783	WRN	7486	0.0201901	0.138575	1.10169e-05
ILMN_37845	NA	NA	0.0407815	0.361657	1.10169e-05
ILMN_37852	LOC642443	642443	0.0248245	0.0798752	0.00010471
ILMN_37873	NA	NA	0.0344031	0.576708	1.10169e-05
ILMN_3795	NIPA2	81614	0.00109467	0.0538864	1.10169e-05
ILMN_37952	MGC27345	157247	0.0289817	0.132703	1.10169e-05
ILMN_3799	RAB11B	9230	0.0446278	0.0614719	0.000320851
ILMN_3809	FBXO32	114907	0.0357281	0.416133	1.10169e-05
ILMN_38093	NA	NA	0.0262321	0.0529346	1.10169e-05
ILMN_38122	NA	NA	0.0446278	0.0511908	0.00742017
ILMN_38128	NA	NA	0.0344031	0.0598629	5.10326e-05
ILMN_38310	LOC644670	644670	0.039501	0.141784	1.10169e-05
ILMN_38552	NA	NA	0.0182693	0.0927475	1.10169e-05
ILMN_3858	TMEM169	92691	0.0382665	0.085359	7.4054e-05
ILMN_38836	LOC650717	650717	0.0329517	0.104062	1.10169e-05
ILMN_38883	NA	NA	0.039501	0.156889	1.10169e-05
ILMN_39077	LOC648366	648366	0.0169932	0.0565998	1.10169e-05
ILMN_3927	C9orf66	157983	0.0221109	0.0529346	0.000379527
ILMN_39281	NA	NA	0.0407355	0.0794361	1.79709e-05
ILMN_3945	PLCB1	23236	0.00283892	0.0848181	1.10169e-05
ILMN_39625	NA	NA	0.0458758	0.0864803	4.55449e-05
ILMN_39645	NA	NA	0.0248245	0.122068	1.10169e-05
ILMN_39709	NA	NA	0.0060029	0.265912	1.10169e-05
ILMN_3974	ATP11C	286410	0.00310191	0.130452	1.10169e-05
ILMN_39876	FLJ90086	389389	0.0484552	0.0614719	2.54474e-05
ILMN_4000	PLEKHG2	64857	0.0472072	0.123159	1.79709e-05
ILMN_40023	KCTD2	23510	0.0400301	0.114369	0.000137241
ILMN_4007	CEP290	80184	0.0289817	0.343654	1.10169e-05
ILMN_40224	NA	NA	0.039501	0.0863563	1.79709e-05
ILMN_4029	PSMD3	5709	0.0221109	0.0625838	1.79709e-05
ILMN_40397	NA	NA	0.0221109	0.0523706	1.10169e-05
ILMN_40445	NA	NA	0.0275382	0.21635	1.79709e-05
ILMN_40466	LOC653354	653354	0.0433474	0.265429	1.10169e-05
ILMN_40578	NA	NA	0.0221109	0.0536781	2.9848e-05
ILMN_40586	LOC642852	642852	0.0407815	0.368301	1.10169e-05
ILMN_40889	NA	NA	0.0382665	0.132923	1.10169e-05
ILMN_40991	HIST2H3D	653604	0.042016	0.0631171	0.000324732
ILMN_4105	RP11-93B10.1	139886	0.0458758	0.445352	1.10169e-05
ILMN_41103	LOC652324	652324	0.0444726	0.207269	1.10169e-05
ILMN_4112	ADARB1	104	0.00378566	0.359983	1.10169e-05
ILMN_4144	C14orf124	56948	0.0407035	0.148318	0.000145307
ILMN_41447	NA	NA	0.0495669	0.0631171	0.00160081
ILMN_41575	NA	NA	0.0483189	0.197388	1.10169e-05
ILMN_41583	RNF169	254225	0.0407355	0.0543438	0.0015982
ILMN_41593	NA	NA	0.0432964	0.439419	1.10169e-05
ILMN_416	ACSL3	2181	0.00338342	0.0860798	1.10169e-05
ILMN_41832	FLJ39349	644116	0.0495669	0.0582976	0.00173227
ILMN_41860	LOC644096	644096	0.0344031	0.12983	1.10169e-05
ILMN_4189	MRPS36	92259	0.0469875	0.183914	1.10169e-05
ILMN_41936	LOC648581	648581	0.0316885	0.131854	1.10169e-05
ILMN_4217	POLR2J	5439	0.0329023	0.0598498	0.000202964
ILMN_4231	APOL1	8542	0.0472072	0.455139	1.10169e-05
ILMN_4237	LOC440258	440258	0.0472072	0.0582976	1.10169e-05
ILMN_42417	NA	NA	0.0433474	0.30709	1.10169e-05
ILMN_4243	MRPS33	51650	0.00132749	0.073487	1.10169e-05
ILMN_42519	NA	NA	0.0356091	0.108029	1.10169e-05
ILMN_42674	FLJ33630	644873	0.0446278	0.456311	1.10169e-05
ILMN_428	ANK1	286	0.0445954	0.0565998	6.7695e-05
ILMN_42849	LOC652134	652134	0.0356091	0.064683	9.87743e-05
ILMN_4289	RPS15	6209	0.0484552	0.0604188	0.0101119
ILMN_42929	LOC647135	647135	0.0221109	0.0864962	1.10169e-05
ILMN_42985	NA	NA	0.0289817	0.104349	1.79709e-05
ILMN_42997	PLXNB2	23654	0.0325421	0.0995266	6.89716e-05
ILMN_43003	NA	NA	0.0248245	0.0696362	0.000368923
ILMN_43064	NA	NA	0.0304253	0.0718068	1.10169e-05
ILMN_43073	WDR43	23160	0.0370605	0.0562878	0.00179843
ILMN_43137	NA	NA	0.0157171	0.0539072	1.10169e-05
ILMN_43203	PLGLA1	285189	0.0304253	0.301054	1.10169e-05
ILMN_43298	NA	NA	0.0262321	0.0555236	6.89716e-05
ILMN_43414	LOC651831	651831	0.0432964	0.0968236	0.00182628
ILMN_43443	NA	NA	0.0446278	0.306301	1.10169e-05
ILMN_4351	EXDL2	55218	0.0275382	0.096893	1.10169e-05
ILMN_4354	IRX3	79191	0.0407355	0.195805	1.10169e-05
ILMN_43543	LOC653450	653450	0.0182693	0.0739887	1.10169e-05
ILMN_4355	C1orf54	79630	0.0329517	0.0617612	0.00231849
ILMN_43603	NA	NA	0.0481155	0.0604188	0.000469061
ILMN_437	TAP2	6891	0.0382665	0.0810161	1.10169e-05
ILMN_4372	MGC2408	84291	0.0344031	0.473748	1.10169e-05
ILMN_43766	LOC653583	653583	0.0468351	0.378442	1.10169e-05
ILMN_4398	HTR3B	9177	0.0304253	0.061464	0.000256279
ILMN_440	SKI	6497	0.0382665	0.073014	0.000592726
ILMN_44024	DKFZP434B2016	642780	0.0244286	0.145106	1.10169e-05
ILMN_44078	NA	NA	0.0316885	0.0518148	2.9848e-05
ILMN_4408	FLJ37464	283848	0.0495669	0.0560876	0.0250971
ILMN_44249	LOC643313	643313	0.0407355	0.166958	1.79709e-05
ILMN_4425	RAD51L3	5892	0.039501	0.130443	1.10169e-05
ILMN_44342	NA	NA	0.0316885	0.302995	1.10169e-05
ILMN_4435	DCP1B	196513	0.0459592	0.103745	1.10169e-05
ILMN_44399	NA	NA	0.0407355	0.0673872	1.10169e-05
ILMN_44482	NA	NA	0.0370605	0.299429	1.10169e-05
ILMN_44485	NA	NA	0.0432964	0.182451	1.10169e-05
ILMN_44550	NA	NA	0.0481155	0.13232	0.000141781
ILMN_4465	PANK3	79646	0.0432964	0.153039	0.000145307
ILMN_44745	LOC646348	646348	0.0201901	0.184969	1.10169e-05
ILMN_44857	LOC653519	653519	0.0446278	0.121219	2.54474e-05
ILMN_449	TAS2R10	50839	0.0432964	0.0520616	0.00195224
ILMN_451	GLT8D1	55830	0.0402837	0.290128	2.9848e-05
ILMN_45142	LOC255620	255620	0.0316885	0.194572	1.10169e-05
ILMN_4519	ZNF33A	7581	0.0182693	0.0577854	1.10169e-05
ILMN_4525	SSFA2	6744	0.0262321	0.0544712	1.10169e-05
ILMN_45279	NA	NA	0.0182693	0.203784	1.10169e-05
ILMN_45345	NA	NA	0.0145682	0.0501915	0.00194086
ILMN_4547	C10orf132	401647	0.0495669	0.327707	1.10169e-05
ILMN_45641	LOC651621	651621	0.0472072	0.129978	1.10169e-05
ILMN_4576	NA	NA	0.0382665	0.0555236	0.000145307
ILMN_4587	C22orf29	79680	0.0169932	0.0529346	1.10169e-05
ILMN_4591	EIF5A2	56648	0.0275382	0.128619	1.79709e-05
ILMN_45914	NA	NA	0.0432964	0.0734375	1.10169e-05
ILMN_45956	NA	NA	0.0235184	0.0609546	2.54474e-05
ILMN_46021	NA	NA	0.042016	0.564073	1.10169e-05
ILMN_46174	KLHL17	339451	0.0316885	0.0555236	0.000658554
ILMN_4636	RB1	5925	0.0382665	0.0562878	0.00282004
ILMN_4642	ABCB10	23456	0.0182693	0.0644661	1.79709e-05
ILMN_46425	RP11-144G6.7	399753	0.0329517	0.306689	1.10169e-05
ILMN_4647	MGC10334	80772	0.0329517	0.0900333	2.54474e-05
ILMN_4661	BCKDHB	594	0.0446278	0.386422	1.10169e-05
ILMN_46634	LOC647691	647691	0.024926	0.0755029	8.43071e-05
ILMN_4664	RIF1	55183	0.0495669	0.434125	1.10169e-05
ILMN_46803	NA	NA	0.0458758	0.159301	0.00142502
ILMN_4742	CENTD1	116984	0.00639565	0.0544712	1.10169e-05
ILMN_4840	SART1	9092	0.0370605	0.272704	1.10169e-05
ILMN_4851	SOCS2	8835	0.0356091	0.108773	1.10169e-05
ILMN_4854	HES6	55502	0.0316885	0.237193	1.10169e-05
ILMN_491	C6orf85	63027	0.042016	0.0511908	0.000290081
ILMN_4924	HSN2	378465	0.0201901	0.354842	1.10169e-05
ILMN_4941	PPCDC	60490	0.0289817	0.113927	1.10169e-05
ILMN_5104	THRAP3	9967	0.0316885	0.108199	1.10169e-05
ILMN_511	SLIC1	124460	0.000890265	0.229133	1.10169e-05
ILMN_5134	C1orf112	55732	0.0407355	0.0599008	0.00842952
ILMN_5163	FBXO3	26273	0.0316885	0.119727	1.79709e-05
ILMN_5185	MCAT	27349	0.00292501	0.300761	1.10169e-05
ILMN_5193	PPAP2A	8611	0.00310191	0.176458	1.10169e-05
ILMN_522	RBL1	5933	0.039501	0.239082	1.10169e-05
ILMN_525	MSI2	124540	0.000890265	0.119236	1.79709e-05
ILMN_5271	FASTKD1	79675	0.0446278	0.168021	0.000267924
ILMN_5336	TNK2	10188	0.0359701	0.131076	6.89716e-05
ILMN_5338	AGPAT1	10554	0.00587773	0.0750571	1.10169e-05
ILMN_535	PPP1R8	5511	0.039501	0.204286	2.9848e-05
ILMN_5351	IMMP1L	196294	0.0382665	0.156252	1.10169e-05
ILMN_5354	GPT2	84706	0.0407815	0.200296	8.93029e-05
ILMN_539	NA	NA	0.0414735	0.425338	1.10169e-05
ILMN_5394	CAMTA1	23261	0.0495669	0.555019	1.10169e-05
ILMN_5422	DOK4	55715	0.0459592	0.273145	1.10169e-05
ILMN_5434	INOC1	54617	0.0370605	0.312157	1.10169e-05
ILMN_5448	SUCLA2	8803	0.0356091	0.0680281	0.000264204
ILMN_5636	IRAK1BP1	134728	0.0495669	0.342163	1.10169e-05
ILMN_5662	SIP1	8487	0.0407355	0.167585	0.000552112
ILMN_567	ABCB6	10058	0.0495669	0.108713	5.68761e-05
ILMN_5670	CCNH	902	0.0275382	0.0555236	0.000162606
ILMN_5690	MYLK	4638	0.038124	0.0804798	0.000223156
ILMN_5694	PMP22	5376	0.0432964	0.398066	1.10169e-05
ILMN_5718	FBXO22	26263	0.0225429	0.245178	1.10169e-05
ILMN_5723	MRPS34	65993	0.0182693	0.103751	1.10169e-05
ILMN_5758	SPG3A	51062	0.0433609	0.35347	1.10169e-05
ILMN_5797	GFPT1	2673	0.0432964	0.06856	0.00695767
ILMN_5802	ASCC3	10973	0.0226709	0.111395	1.79709e-05
ILMN_5828	PPARGC1B	133522	0.0262321	0.0520616	1.10169e-05
ILMN_5835	KIAA0133	9816	0.0356091	0.425365	1.10169e-05
ILMN_5918	PALLD	23022	0.0302449	0.128438	2.9848e-05
ILMN_5977	ADAM17	6868	0.0459592	0.0539072	0.00625438
ILMN_5987	ALG11	440138	0.0472072	0.209601	1.10169e-05
ILMN_5996	HPS4	89781	0.0329517	0.0931815	1.10169e-05
ILMN_5997	CCNJL	79616	0.0329517	0.145137	1.10169e-05
ILMN_5998	NA	NA	0.0484552	0.221417	1.10169e-05
ILMN_6021	FCAR	2204	0.0421129	0.120007	5.10326e-05
ILMN_6037	MRVI1	10335	0.0272931	0.561883	1.10169e-05
ILMN_6046	OXSM	54995	0.039501	0.181256	7.4054e-05
ILMN_6053	ATRN	8455	0.0262321	0.0690913	2.9848e-05
ILMN_6065	CYHR1	50626	0.0446278	0.0728694	0.000267924
ILMN_6095	C14orf122	51016	0.0446278	0.138943	1.10169e-05
ILMN_6101	EGFL9	65989	0.0247615	0.142621	0.000723305
ILMN_6141	EIF4H	7458	0.0466256	0.185826	0.000145307
ILMN_6147	FKBPL	63943	0.0472072	0.11245	4.55449e-05
ILMN_618	ANKRD16	54522	0.0329517	0.111847	1.79709e-05
ILMN_6232	C6orf89	221477	0.0329517	0.0845982	1.10169e-05
ILMN_6237	TSPAN2	10100	0.0370605	0.408228	1.10169e-05
ILMN_6245	NA	NA	0.042016	0.459793	1.10169e-05
ILMN_628	MXRA7	439921	0.0458758	0.118489	1.10169e-05
ILMN_6311	DDX51	317781	0.0221109	0.0701986	2.54474e-05
ILMN_6371	TAF1	6872	0.0382665	0.189255	1.10169e-05
ILMN_6398	UBE2C	11065	0.0382665	0.0750904	1.79709e-05
ILMN_6441	TMEM24	9854	0.0275382	0.129451	1.10169e-05
ILMN_6457	GALNT10	55568	0.00386291	0.490292	1.10169e-05
ILMN_6460	PLD3	23646	0.0436796	0.228603	1.79709e-05
ILMN_6483	BMP1	649	0.0458758	0.174499	1.10169e-05
ILMN_649	TRPV4	59341	0.0289817	0.0508042	0.00257904
ILMN_6491	OPRL1	4987	0.0407355	0.0614949	2.9848e-05
ILMN_6592	MRE11A	4361	0.0356091	0.0598498	1.79709e-05
ILMN_6603	LIMA1	51474	0.0382665	0.14061	9.98983e-05
ILMN_662	OSBPL1A	114876	0.0179085	0.183893	1.10169e-05
ILMN_6626	EIF4EBP1	1978	0.042016	0.402336	1.79709e-05
ILMN_6630	RAI1	10743	0.0201901	0.0636655	1.79709e-05
ILMN_6636	ZHX3	23051	0.0343459	0.0614719	6.24531e-05
ILMN_6718	MRE11A	4361	0.00835434	0.568806	1.10169e-05
ILMN_6732	GTPBP3	84705	0.0310877	0.0510919	0.000897851
ILMN_6769	C14orf151	84800	0.0329517	0.0631171	1.10169e-05
ILMN_6838	TICAM1	148022	0.0495669	0.137612	1.10169e-05
ILMN_6841	ZNF397	84307	0.0262321	0.147199	1.10169e-05
ILMN_6842	SNX16	64089	0.0275382	0.252138	2.9848e-05
ILMN_6876	CNTNAP1	8506	0.0495669	0.173638	3.61467e-05
ILMN_6941	CDC14B	8555	0.0316885	0.0853827	1.10169e-05
ILMN_6961	FIP1L1	81608	0	0.0614949	1.10169e-05
ILMN_6997	GTPBP5	26164	0.0275382	0.0712613	1.10169e-05
ILMN_7008	ZNF431	170959	0.0275382	0.290072	1.10169e-05
ILMN_701	RALGPS2	55103	0.00370648	0.167219	1.10169e-05
ILMN_7042	AEBP1	165	0.0444726	0.110395	9.40336e-05
ILMN_7054	OAS2	4939	0.0329517	0.0550676	0.00053627
ILMN_7070	MORC3	23515	0.0302449	0.0555236	0.000201466
ILMN_71005	NA	NA	0.0483189	0.312241	1.10169e-05
ILMN_7118	N4BP2	55728	0.0182693	0.155896	1.10169e-05
ILMN_7162	NGFRAP1	27018	0.000620555	0.0703462	1.10169e-05
ILMN_7172	MTFR1	9650	0.042016	0.0565998	0.00553658
ILMN_72141	NA	NA	0.0495669	0.179672	1.10169e-05
ILMN_7215	LRIG2	9860	0.0221109	0.0556706	1.79709e-05
ILMN_72200	NA	NA	0.00639565	0.0547357	1.10169e-05
ILMN_7240	NA	NA	0.0221109	0.0535154	2.54474e-05
ILMN_72492	NA	NA	0.0484552	0.074542	0.000708129
ILMN_7256	ZNF32	7580	0.0171652	0.119728	2.9848e-05
ILMN_72581	NA	NA	0.0484552	0.117088	8.43071e-05
ILMN_72800	NA	NA	0.0407355	0.0631171	0.00028626
ILMN_7290	SESN2	83667	0.0407815	0.439015	1.10169e-05
ILMN_73310	NA	NA	0.0329517	0.0535154	0.00061973
ILMN_73316	NA	NA	0.0289817	0.312666	1.10169e-05
ILMN_7339	RNF157	114804	0.0182693	0.0609546	1.10169e-05
ILMN_73408	NA	NA	0.0382665	0.23168	1.10169e-05
ILMN_73979	NA	NA	0.039501	0.282306	1.10169e-05
ILMN_7401	COCH	1690	0.0344031	0.0675159	0.000308623
ILMN_74482	NA	NA	0.0407355	0.111981	1.10169e-05
ILMN_74647	NA	NA	0.0289817	0.190315	1.10169e-05
ILMN_74776	NA	NA	0.0182693	0.079405	1.10169e-05
ILMN_748	C21orf119	84996	0.0458758	0.0712879	0.00228667
ILMN_74924	NA	NA	0.0329517	0.0506786	7.4054e-05
ILMN_74935	NA	NA	0.0182693	0.057933	1.10169e-05
ILMN_7499	CDK5RAP1	51654	0.0463055	0.124869	6.89716e-05
ILMN_75009	NA	NA	0.0182693	0.293863	1.10169e-05
ILMN_7508	C6orf134	79969	0.00816128	0.14595	1.10169e-05
ILMN_7533	PRKD3	23683	0.0432964	0.0735623	0.000223156
ILMN_75461	NA	NA	0.0484552	0.257812	1.10169e-05
ILMN_75484	NA	NA	0.039501	0.100787	3.61467e-05
ILMN_7552	DFFA	1676	0.0370605	0.0943502	2.54474e-05
ILMN_75542	NA	NA	0.0407355	0.0854019	1.10169e-05
ILMN_75629	NA	NA	0.0382665	0.1942	1.10169e-05
ILMN_7570	MUSTN1	389125	0.039501	0.0604188	0.00201495
ILMN_7574	KIAA0286	23306	0.0262321	0.118257	1.10169e-05
ILMN_75769	NA	NA	0.0483189	0.0911276	1.79709e-05
ILMN_7584	SERAC1	84947	0.0459592	0.0767417	0.000479262
ILMN_75883	NA	NA	0.0459592	0.064683	0.00105726
ILMN_75917	NA	NA	0.0344031	0.24461	1.10169e-05
ILMN_7594	MOBKL2C	148932	0.00736849	0.0627962	6.89716e-05
ILMN_75955	NA	NA	0.0289817	0.116214	2.54474e-05
ILMN_75987	NA	NA	0.0275382	0.0508042	5.68761e-05
ILMN_7631	PADI2	11240	0.0458758	0.0975708	0.000387444
ILMN_7633	PTPRO	5800	0.0495669	0.163543	0.00247547
ILMN_76334	NA	NA	0.0432964	0.170046	1.10169e-05
ILMN_7647	RAPH1	65059	0.0453262	0.282841	0.000282498
ILMN_76631	NA	NA	0.0472072	0.351073	1.10169e-05
ILMN_76668	NA	NA	0.0407815	0.438327	1.10169e-05
ILMN_77072	NA	NA	0.0275313	0.0723763	6.24531e-05
ILMN_77091	NA	NA	0.0472072	0.0514214	0.0361492
ILMN_77342	NA	NA	0.0472072	0.0729199	0.000708129
ILMN_77463	NA	NA	0.0289817	0.0502012	0.000264204
ILMN_77468	NA	NA	0.0356091	0.132224	1.10169e-05
ILMN_77706	NA	NA	0.0407355	0.147223	1.10169e-05
ILMN_7771	VDR	7421	0.0316885	0.271566	2.9848e-05
ILMN_77785	NA	NA	0.0344031	0.0826329	0.000201466
ILMN_7781	PPIF	10105	0.0432964	0.0668535	1.10169e-05
ILMN_77996	NA	NA	0.0316885	0.0535154	0.000256279
ILMN_7804	ANKRD22	118932	0.0370605	0.0761231	0.000202964
ILMN_7805	C8ORFK32	51059	0.0446278	0.10738	7.4054e-05
ILMN_78051	NA	NA	0.0446278	0.0603886	0.000202964
ILMN_7806	RPL26L1	51121	0.0472072	0.201173	0.00511451
ILMN_7814	NCKAP1	10787	0.0275382	0.1167	1.10169e-05
ILMN_78187	NA	NA	0.0446278	0.104334	0.00150455
ILMN_7824	C18orf45	85019	0.0289817	0.144639	0.000215595
ILMN_7850	BBS10	79738	0.0329517	0.166408	1.10169e-05
ILMN_7869	CDKL1	8814	0.0483189	0.24241	1.79709e-05
ILMN_7891	MAP3K7IP3	257397	0.0329517	0.200573	1.10169e-05
ILMN_7894	USP2	9099	0.04095	0.197173	1.10169e-05
ILMN_78985	NA	NA	0.0495669	0.0549834	0.00551323
ILMN_7903	SOCS3	9021	0.042016	0.159961	7.4054e-05
ILMN_7904	ATR	545	0.0405082	0.092977	1.10169e-05
ILMN_7919	C10orf59	55328	0.0356091	0.0783894	2.54474e-05
ILMN_79359	NA	NA	0.0432964	0.0614719	0.00073384
ILMN_79403	NA	NA	0.0235184	0.086225	1.10169e-05
ILMN_79426	NA	NA	0.0446278	0.392086	1.10169e-05
ILMN_79489	NA	NA	0.0304253	0.121736	1.10169e-05
ILMN_79496	NA	NA	0.0432964	0.0566656	0.000118583
ILMN_7952	DHDH	27294	0.0446278	0.110096	0.000817709
ILMN_7975	FHL1	2273	0.0169932	0.0630509	1.79709e-05
ILMN_79892	NA	NA	0.0472072	0.187255	0.00010471
ILMN_80221	NA	NA	0.0304253	0.0588364	1.79709e-05
ILMN_80276	NA	NA	0.0407355	0.0912309	1.10169e-05
ILMN_8046	PFDN6	10471	0.0472072	0.322303	1.10169e-05
ILMN_8053	TMEM18	129787	0.0316885	0.0520616	0.000162606
ILMN_8060	CESK1	150160	0.0432964	0.0544712	1.10169e-05
ILMN_8061	ATP9B	374868	0.0344031	0.126856	3.61467e-05
ILMN_80876	NA	NA	0.0302449	0.123404	1.10169e-05
ILMN_8102	MAPK7	5598	0.0262321	0.0520616	1.10169e-05
ILMN_8107	RPS19BP1	91582	0.0182693	0.107468	0.000400828
ILMN_81101	NA	NA	0.039501	0.557168	1.10169e-05
ILMN_81145	NA	NA	0.0472072	0.0609546	0.00108487
ILMN_81260	NA	NA	0.0445954	0.170149	1.10169e-05
ILMN_8130	ZNF28	7576	0.0368436	0.0614949	0.000708129
ILMN_81466	NA	NA	0.0343459	0.177542	1.10169e-05
ILMN_816	GPATCH2	55105	0.0495669	0.253562	1.10169e-05
ILMN_8176	OTOF	9381	0.0447676	0.148853	0.000145307
ILMN_81788	NA	NA	0.0370605	0.0502012	0.000555005
ILMN_818	SEC61A2	55176	0.039501	0.156939	8.93029e-05
ILMN_81822	NA	NA	0.0484552	0.164076	1.10169e-05
ILMN_8193	EFHB	151651	0.0382665	0.0827087	0.000175834
ILMN_8222	TAL1	6886	0.0495669	0.0827087	3.61467e-05
ILMN_82221	NA	NA	0.0446278	0.15785	1.10169e-05
ILMN_8229	RP11-49G10.8	317716	0.0358545	0.0937085	1.10169e-05
ILMN_8233	DDEF2	8853	0.0316885	0.465278	1.10169e-05
ILMN_8237	NPEPPS	9520	0.039501	0.297294	1.10169e-05
ILMN_82381	NA	NA	0.0289817	0.0527273	3.61467e-05
ILMN_8256	CBR3	874	0.0370605	0.0869033	3.61467e-05
ILMN_82610	NA	NA	0.0472072	0.0539072	0.000872811
ILMN_82643	NA	NA	0.0472072	0.247888	1.10169e-05
ILMN_827	CRNKL1	51340	0.0275382	0.10623	1.10169e-05
ILMN_82890	NA	NA	0.0358545	0.117342	1.10169e-05
ILMN_829	REPS1	85021	0.042016	0.192128	1.10169e-05
ILMN_8290	C9orf75	286262	0.0458758	0.0539072	0.00921481
ILMN_82988	NA	NA	0.0182693	0.112819	1.10169e-05
ILMN_83114	NA	NA	0.0446278	0.193494	1.10169e-05
ILMN_83142	NA	NA	0.0407355	0.10438	4.23568e-05
ILMN_8330	PTPRA	5786	0.0382665	0.084812	0.000118583
ILMN_8332	PYGM	5837	0.0382665	0.0511908	0.00153686
ILMN_83418	NA	NA	0.0446278	0.105925	1.10169e-05
ILMN_8355	KHK	3795	0.0184234	0.588133	1.10169e-05
ILMN_8370	NFKBIB	4793	0.039501	0.261058	1.10169e-05
ILMN_8396	LRRC37A	9884	0.0329517	0.0723404	0.000585947
ILMN_8422	TMCO4	255104	0.0316885	0.139519	1.10169e-05
ILMN_84505	NA	NA	0.0382665	0.0658749	2.54474e-05
ILMN_8455	NA	NA	0.0356091	0.0614949	4.23568e-05
ILMN_84566	NA	NA	0.0235184	0.197085	1.10169e-05
ILMN_84598	NA	NA	0.0329517	0.104334	1.10169e-05
ILMN_84672	NA	NA	0.0289817	0.0989935	2.9848e-05
ILMN_8469	BAMBI	25805	0.0421129	0.118489	1.79709e-05
ILMN_8472	HDGF2	84717	0.0446278	0.0565998	0.00448388
ILMN_8484	HOOK3	84376	0.0289817	0.301497	1.10169e-05
ILMN_8500	ATP7A	538	0.0182693	0.0544712	1.10169e-05
ILMN_85256	NA	NA	0.0262321	0.318014	1.10169e-05
ILMN_855	C9orf85	138241	0.00638915	0.446253	1.10169e-05
ILMN_8559	C13orf27	93081	0.0304253	0.0585732	0.000211378
ILMN_8576	C10orf59	55328	0.00417544	0.0801231	6.89716e-05
ILMN_85839	NA	NA	0.0407355	0.114732	1.79709e-05
ILMN_85847	NA	NA	0.039501	0.0810452	1.79709e-05
ILMN_85894	NA	NA	0.0289817	0.0805511	1.10169e-05
ILMN_86158	NA	NA	0.0182693	0.0520616	1.10169e-05
ILMN_86232	NA	NA	0.0358545	0.0550676	0.000854787
ILMN_8626	IL1RAP	3556	0.0469243	0.0579992	0.00247547
ILMN_86419	NA	NA	0.024926	0.0514214	1.10169e-05
ILMN_8648	FAM78A	286336	0.0221109	0.0544712	1.10169e-05
ILMN_8656	ADCK5	203054	0.039501	0.115888	1.10169e-05
ILMN_8667	C15orf26	161502	0.0472072	0.251093	2.9848e-05
ILMN_86680	NA	NA	0.0433474	0.131271	2.54474e-05
ILMN_8675	UBOX5	22888	0.00301346	0.113261	1.10169e-05
ILMN_8681	MGC42367	343990	0.0262321	0.055987	0.000123463
ILMN_8691	BLOC1S2	282991	0.0414649	0.237973	2.9848e-05
ILMN_8692	SLC35E2	9906	0.0358545	0.118635	1.10169e-05
ILMN_87275	NA	NA	0.0316885	0.0572214	1.10169e-05
ILMN_873	HNRPF	3185	0.0329517	0.0562878	0.00100052
ILMN_8740	PKD1	5310	0.0302449	0.0625838	2.9848e-05
ILMN_8742	BOLA1	51027	0.0407355	0.0739845	0.000113955
ILMN_875	DHODH	1723	0.0325578	0.260757	1.10169e-05
ILMN_8760	CRSP9	9443	0.0407355	0.246005	0.000351457
ILMN_8765	EIF2C3	192669	0.0289817	0.0603886	2.9848e-05
ILMN_8800	C1orf124	83932	0.0344031	0.167819	1.10169e-05
ILMN_88001	NA	NA	0.0275382	0.0614719	1.10169e-05
ILMN_8803	GPRIN3	285513	0.0169932	0.0514363	1.10169e-05
ILMN_8823	C10orf63	219670	0.0494469	0.161831	3.61467e-05
ILMN_88285	LOC220930	220930	0.0331399	0.0848561	1.10169e-05
ILMN_88389	NA	NA	0.0344031	0.0805511	1.10169e-05
ILMN_8839	SOCS4	122809	0.039501	0.340763	1.10169e-05
ILMN_884	KISS1R	84634	0.0446278	0.0549834	0.000555005
ILMN_8846	TRAF6	7189	0.0275382	0.0631171	1.10169e-05
ILMN_88675	NA	NA	0.0458758	0.223062	4.23568e-05
ILMN_88678	NA	NA	0.042016	0.527571	1.10169e-05
ILMN_8869	HERC4	26091	0.0275382	0.063096	0.000154215
ILMN_88913	NA	NA	0.039501	0.0598498	0.000260431
ILMN_8897	CCDC103	388389	0.0459592	0.101787	1.79709e-05
ILMN_89004	KIAA0574	23359	0.0432964	0.0533514	0.00478316
ILMN_8906	HN1L	90861	0.0262321	0.458702	1.10169e-05
ILMN_8907	EARS2	124454	0.0235184	0.0518176	4.55449e-05
ILMN_8914	PHF12	57649	0.0186431	0.189224	1.10169e-05
ILMN_8922	FLJ22222	79701	0.0484552	0.148003	1.10169e-05
ILMN_8928	ARID2	196528	0.0316963	0.288744	1.10169e-05
ILMN_89313	NA	NA	0.0495669	0.143137	1.10169e-05
ILMN_8939	CRSP3	9439	0.00663308	0.0829683	6.89716e-05
ILMN_89413	NA	NA	0.0495669	0.0883074	0.00030493
ILMN_89455	NA	NA	0.0358545	0.173196	1.10169e-05
ILMN_8968	PLK3	1263	0.0329517	0.0514214	1.79709e-05
ILMN_89766	NA	NA	0.0262321	0.0614949	2.9848e-05
ILMN_900	C5orf20	140947	0.0407355	0.0506786	0.000113955
ILMN_90099	NA	NA	0.0302449	0.0756907	6.24531e-05
ILMN_90160	NA	NA	0.0221109	0.0609828	1.79709e-05
ILMN_90289	NA	NA	0.0289817	0.144484	1.10169e-05
ILMN_90423	KIAA1450	57600	0.0344031	0.070695	0.00586035
ILMN_9049	PLOD3	8985	0.039501	0.136174	1.10169e-05
ILMN_9056	ZNF174	7727	0.00258566	0.0696553	1.10169e-05
ILMN_90664	NA	NA	0.0275382	0.32626	1.10169e-05
ILMN_90908	NA	NA	0.024926	0.406642	1.10169e-05
ILMN_9095	LOC150223	150223	0.0275382	0.0673872	1.79709e-05
ILMN_9105	C9orf23	138716	0.0495669	0.176121	1.10169e-05
ILMN_912	PLXNA1	5361	0.0472072	0.186042	7.4054e-05
ILMN_9147	FASTKD3	79072	0.0356091	0.278876	1.10169e-05
ILMN_9165	NA	NA	0.0382665	0.0588364	1.10169e-05
ILMN_91666	NA	NA	0.0433474	0.0549834	0.000603318
ILMN_9179	C19orf54	284325	0.0329517	0.0658749	0.00028626
ILMN_9182	TRNT1	51095	0.0329517	0.155087	0.000154215
ILMN_9192	CEP76	79959	0.0484552	0.0505251	0.0159645
ILMN_9196	PTPLAD1	51495	0.0160505	0.130385	6.89716e-05
ILMN_920	LANCL2	55915	0.0356091	0.0523706	0.000211378
ILMN_9202	GOLGA4	2803	0.0344031	0.0510919	0.00573414
ILMN_92075	NA	NA	0.0472072	0.0636068	0.000623027
ILMN_9213	TBKBP1	9755	0.0262321	0.0501228	1.79709e-05
ILMN_9216	VPS54	51542	0.0304253	0.0609828	0.000188793
ILMN_92177	NA	NA	0.0329517	0.296652	1.10169e-05
ILMN_922	ADAM9	8754	0.0459592	0.0609546	0.000202964
ILMN_9227	C6orf66	29078	0.0472072	0.0572214	0.00698332
ILMN_92383	NA	NA	0.0407355	0.306301	1.10169e-05
ILMN_9239	ARMCX5	64860	0.0446278	0.161611	1.10169e-05
ILMN_92448	LOC283871	283871	0.0329517	0.0788492	7.91502e-05
ILMN_92524	NA	NA	0.0407355	0.104834	0.000132802
ILMN_92552	LOC203411	203411	0.042016	0.117548	8.43071e-05
ILMN_92557	NA	NA	0.0289817	0.0539072	0.000145307
ILMN_92650	NA	NA	0.0275382	0.128142	1.10169e-05
ILMN_9279	CTNNAL1	8727	0.0433474	0.0788492	3.61467e-05
ILMN_92821	NA	NA	0.0370605	0.161404	5.68761e-05
ILMN_931	GPR160	26996	0.0275382	0.270212	1.79709e-05
ILMN_9310	CACNA1E	777	0.0495669	0.117025	4.23568e-05
ILMN_936	PLEKHJ1	55111	0.0356091	0.162752	2.54474e-05
ILMN_93750	NA	NA	0.0316885	0.0696502	1.10169e-05
ILMN_9378	ZMAT1	84460	0.039501	0.249497	1.10169e-05
ILMN_941	C6orf211	79624	0.0344031	0.0575938	0.000347782
ILMN_9446	ASPSCR1	79058	0.000845875	0.116244	1.10169e-05
ILMN_9448	PIGO	84720	0.0383424	0.426769	2.9848e-05
ILMN_9455	CCDC24	149473	0.0331399	0.102657	0.000332479
ILMN_94570	NA	NA	0.0182693	0.0878449	1.10169e-05
ILMN_9461	CAMTA2	23125	0.0407355	0.128507	5.10326e-05
ILMN_9471	ZNF322A	79692	0.0432964	0.821619	1.10169e-05
ILMN_9505	NA	NA	0.0483189	0.0953492	0.000219373
ILMN_9509	C16orf14	84331	0.0382665	0.13612	1.10169e-05
ILMN_9518	MFSD9	84804	0.0289817	0.0911276	1.10169e-05
ILMN_9533	UBE2L3	7332	0.0446278	0.0778042	1.79709e-05
ILMN_9551	KIAA0828	23382	0.0182693	0.0506786	1.10169e-05
ILMN_956	ZNF75	7626	0.0316885	0.0647182	1.10169e-05
ILMN_95640	CCDC50	152137	0.0248245	0.0553554	6.24531e-05
ILMN_9573	UBE2T	29089	0.0484552	0.190508	1.10169e-05
ILMN_9580	C9orf72	203228	0.0181218	0.380348	1.10169e-05
ILMN_9584	MRFAP1L1	114932	0.0356091	0.247848	1.79709e-05
ILMN_9599	C1orf183	55924	0.0368436	0.0520616	0.00194086
ILMN_96013	NA	NA	0.0262321	0.0663051	5.68761e-05
ILMN_9603	C3orf18	51161	0.0356091	0.13784	4.23568e-05
ILMN_9639	PAPSS2	9060	0.0182693	0.100146	1.10169e-05
ILMN_9651	TNFRSF21	27242	0.042016	0.0800041	2.9848e-05
ILMN_96727	NA	NA	0.0407355	0.164519	1.10169e-05
ILMN_9696	ZBTB5	9925	0.0235184	0.179137	1.10169e-05
ILMN_97077	NA	NA	0.0407355	0.108313	1.10169e-05
ILMN_9713	GTF2H3	2967	0.0356091	0.148873	4.55449e-05
ILMN_97244	NA	NA	0.0275382	0.0701986	1.79709e-05
ILMN_9732	TRIM65	201292	0.0316885	0.0593376	3.61467e-05
ILMN_9735	KLHDC1	122773	0.0407355	0.321846	2.54474e-05
ILMN_97411	NA	NA	0.042016	0.112499	0.000542636
ILMN_9764	ZNF706	51123	0.0275382	0.0582976	1.10169e-05
ILMN_98047	NA	NA	0.0382665	0.101026	0.000188793
ILMN_98143	TRAV20	28663	0.039501	0.103735	0.000472433
ILMN_9815	GNPNAT1	64841	0.0407355	0.21482	1.10169e-05
ILMN_9846	TMEM1	7109	0.0254812	0.226579	1.10169e-05
ILMN_9854	DNAJB14	79982	0.0108691	0.134307	1.79709e-05
ILMN_9855	ZNF230	7773	0.0494469	0.33795	1.10169e-05
ILMN_98653	NA	NA	0.0344031	0.0544712	0.000158504
ILMN_98745	NA	NA	0.0382665	0.137968	1.10169e-05
ILMN_9916	FBS1	64319	0.0275382	0.0588364	1.10169e-05
ILMN_99430	LOC728057	728057	0.0275382	0.106857	1.10169e-05
ILMN_9954	ZMYND17	118490	0.0446278	0.184341	1.10169e-05
ILMN_99573	NA	NA	0.042016	0.117994	6.89716e-05
ILMN_99646	NA	NA	0.0483189	0.526973	1.10169e-05
ILMN_99761	NA	NA	0.0182693	0.108456	1.10169e-05
ILMN_9999	TIFA	92610	0.0484552	0.167585	0.000545955
